# Supplementary material for: LUADpp: an effective prediction model on prognosis of lung adenocarcinomas based on somatic mutational features
Source: BMC Cancer. 2019 Mar 22;19:263. doi: 10.1186/s12885-019-5433-7 (PMC6431052; doi:10.1186/s12885-019-5433-7)
Supplement: Supplementary file 1 — Table S1. 3-year survival data and classification. Table S2. Comparison of gene somatic mutation rates between good and poor prognosis groups. Table S3. TNM staging information of LUAD cases with both survival and genome data. Table S4. Comparison of gene somatic mutation rates between good and poor prognosis sub-groups of LUAD cases diagnosed at early stage. Table S5. Comparison of gene somatic mutation rates between good and poor prognosis sub-groups of LUAD cases diagnosed at later stage. (XLSX 912 kb) [file 12885_2019_5433_MOESM1_ESM.xlsx]

## Sheet: Table_S1
Table S1. 3-year survival data and classification
Case	Status	Time	Prognosis
TCGA-78-7163	Alive	6812	good
TCGA-78-7143	Dead	4961	good
TCGA-38-4626	Alive	3674	good
TCGA-78-7162	Dead	3169	good
TCGA-38-4625	Alive	2973	good
TCGA-62-8399	Alive	2696	good
TCGA-78-7167	Dead	2681	good
TCGA-64-5774	Alive	2676	good
TCGA-50-5933	Dead	2393	good
TCGA-MP-A5C7	Alive	2248	good
TCGA-62-A46V	Alive	2199	good
TCGA-50-5045	Dead	2174	good
TCGA-NJ-A4YF	Alive	2161	good
TCGA-50-5049	Alive	2146	good
TCGA-62-A46U	Alive	2067	good
TCGA-78-7159	Alive	1974	good
TCGA-97-7547	Alive	1965	good
TCGA-44-6776	Alive	1938	good
TCGA-97-7552	Alive	1932	good
TCGA-NJ-A4YG	Alive	1904	good
TCGA-44-6778	Alive	1864	good
TCGA-64-1676	Alive	1728	good
TCGA-49-4514	Alive	1700	good
TCGA-64-1679	Alive	1686	good
TCGA-78-7537	Dead	1622	good
TCGA-73-4658	Dead	1600	good
TCGA-64-5781	Alive	1559	good
TCGA-05-4249	Alive	1523	good
TCGA-50-5068	Dead	1499	good
TCGA-62-8402	Dead	1498	good
TCGA-38-4628	Dead	1492	good
TCGA-55-1595	Alive	1479	good
TCGA-05-4398	Alive	1431	good
TCGA-44-2656	Alive	1429	good
TCGA-49-4501	Dead	1421	good
TCGA-05-4389	Alive	1369	good
TCGA-44-2659	Alive	1367	good
TCGA-38-4632	Dead	1357	good
TCGA-44-2655	Alive	1324	good
TCGA-64-5778	Alive	1305	good
TCGA-44-2665	Alive	1301	good
TCGA-55-6968	Dead	1293	good
TCGA-62-8397	Alive	1289	good
TCGA-44-2662	Alive	1280	good
TCGA-MP-A4T9	Dead	1265	good
TCGA-91-6829	Dead	1258	good
TCGA-44-2664	Alive	1251	good
TCGA-62-A471	Alive	1246	good
TCGA-50-5932	Dead	1235	good
TCGA-62-8395	Alive	1216	good
TCGA-78-7152	Alive	1202	good
TCGA-78-7540	Dead	1197	good
TCGA-64-1678	Alive	1189	good
TCGA-73-7498	Alive	1189	good
TCGA-44-3917	Alive	1183	good
TCGA-MN-A4N4	Alive	1175	good
TCGA-78-7155	Dead	1171	good
TCGA-64-1681	Dead	1167	good
TCGA-44-3398	Alive	1163	good
TCGA-38-4627	Dead	1147	good
TCGA-MP-A4T2	Dead	1136	good
TCGA-44-3396	Alive	1130	good
TCGA-05-4390	Alive	1126	good
TCGA-64-1680	Alive	1126	good
TCGA-38-4630	Dead	1073	poor
TCGA-86-7711	Dead	1046	poor
TCGA-53-7624	Dead	1043	poor
TCGA-44-6777	Dead	987	poor
TCGA-78-7156	Dead	976	poor
TCGA-78-7535	Dead	949	poor
TCGA-53-7626	Dead	929	poor
TCGA-49-4512	Dead	905	poor
TCGA-MP-A4TE	Dead	896	poor
TCGA-49-4488	Dead	869	poor
TCGA-38-4629	Dead	864	poor
TCGA-49-4487	Dead	855	poor
TCGA-78-7145	Dead	826	poor
TCGA-44-4112	Dead	808	poor
TCGA-78-7220	Dead	807	poor
TCGA-38-7271	Dead	800	poor
TCGA-44-2668	Dead	761	poor
TCGA-55-6984	Dead	760	poor
TCGA-73-4659	Dead	711	poor
TCGA-55-1592	Dead	701	poor
TCGA-78-7150	Dead	666	poor
TCGA-50-5935	Dead	653	poor
TCGA-64-1677	Dead	628	poor
TCGA-78-7148	Dead	626	poor
TCGA-86-7714	Dead	625	poor
TCGA-50-5044	Dead	624	poor
TCGA-55-A4DF	Dead	614	poor
TCGA-78-7154	Dead	593	poor
TCGA-78-7147	Dead	586	poor
TCGA-MP-A4TK	Dead	582	poor
TCGA-44-7669	Dead	574	poor
TCGA-44-6779	Dead	500	poor
TCGA-50-5051	Dead	478	poor
TCGA-55-8299	Dead	469	poor
TCGA-50-5939	Dead	460	poor
TCGA-L9-A50W	Dead	442	poor
TCGA-50-5931	Dead	434	poor
TCGA-91-8497	Dead	434	poor
TCGA-44-A4SU	Dead	409	poor
TCGA-49-4490	Dead	385	poor
TCGA-86-6562	Dead	376	poor
TCGA-38-4631	Dead	354	poor
TCGA-73-A9RS	Dead	340	poor
TCGA-78-7542	Dead	321	poor
TCGA-4B-A93V	Dead	300	poor
TCGA-50-5930	Dead	282	poor
TCGA-05-5429	Dead	275	poor
TCGA-49-4507	Dead	268	poor
TCGA-78-7166	Dead	258	poor
TCGA-50-5936	Dead	257	poor
TCGA-50-5072	Dead	250	poor
TCGA-05-4402	Dead	244	poor
TCGA-78-7536	Dead	244	poor
TCGA-78-7158	Dead	179	poor
TCGA-78-7146	Dead	173	poor
TCGA-86-8055	Dead	124	poor
TCGA-55-6975	Dead	118	poor
TCGA-86-A4D0	Dead	116	poor
TCGA-44-2666	Dead	97	poor
TCGA-05-4415	Dead	91	poor
TCGA-95-7562	Dead	87	poor
TCGA-64-5775	Dead	62	poor
TCGA-73-4677	Dead	38	poor
TCGA-50-6673	Dead	22	poor
TCGA-86-8672	Dead	19	poor
TCGA-NJ-A4YI	Dead	4	poor

## Sheet: Table_S2
Table S2. Comparison of gene somatic mutation rates between good and poor prognosis groups (Genes were shown in orange background for p < 0.20 and paticipating in cell-cell adhesion; shown in blue for p < 0.20 and participating in cell motility)
Hugo_Symbol	good_Mut	good_Total	poor_Mut	poor_Total	ebt.p
ADAMTS5	9	64	0	66	0.0401598
PTPRC	9	64	0	66	0.0401598
BEST3	8	64	0	66	0.0565823
FAT2	12	64	2	66	0.0599586
PAK7	12	64	2	66	0.0599586
CTNNA2	10	64	1	66	0.0617736
SETD2	0	64	8	66	0.0654423
PIK3C2B	10	64	2	66	0.114594
ANKRD35	6	64	0	66	0.115511
C11orf63	6	64	0	66	0.115511
HECTD2	6	64	0	66	0.115511
LOC649330	6	64	0	66	0.115511
NELL2	6	64	0	66	0.115511
NUMA1	6	64	0	66	0.115511
OR4K5	6	64	0	66	0.115511
RPN2	6	64	0	66	0.115511
TMEM200A	6	64	0	66	0.115511
UMOD	6	64	0	66	0.115511
DMD	13	64	4	66	0.121144
OGDHL	8	64	1	66	0.121755
PCDH18	8	64	1	66	0.121755
COL6A3	3	64	12	66	0.12276
DLGAP3	0	64	6	66	0.128342
MADD	0	64	6	66	0.128342
MMRN2	0	64	6	66	0.128342
NLGN4X	2	64	10	66	0.133289
HMCN1	11	64	3	66	0.13929
LTBP1	11	64	3	66	0.13929
DNAH5	9	64	2	66	0.156924
LYST	9	64	2	66	0.156924
OVGP1	9	64	2	66	0.156924
FER1L6	12	64	4	66	0.160926
OR4M2	12	64	4	66	0.160926
ANKRD55	5	64	0	66	0.167402
ANLN	5	64	0	66	0.167402
ARHGEF40	5	64	0	66	0.167402
BTAF1	5	64	0	66	0.167402
ENPP2	5	64	0	66	0.167402
FLT1	5	64	0	66	0.167402
GNAS	5	64	0	66	0.167402
GOLT1A	5	64	0	66	0.167402
GPR141	5	64	0	66	0.167402
IGF2BP3	5	64	0	66	0.167402
MORC1	5	64	0	66	0.167402
NLRP5	5	64	0	66	0.167402
NME8	5	64	0	66	0.167402
NTRK2	5	64	0	66	0.167402
OR4S1	5	64	0	66	0.167402
PPFIA1	5	64	0	66	0.167402
PSG8	5	64	0	66	0.167402
R3HDM1	5	64	0	66	0.167402
ROBO4	5	64	0	66	0.167402
SDK1	5	64	0	66	0.167402
STK10	5	64	0	66	0.167402
SUPT16H	5	64	0	66	0.167402
TRIP12	5	64	0	66	0.167402
UBE4B	5	64	0	66	0.167402
UNC5B	5	64	0	66	0.167402
WDR7	5	64	0	66	0.167402
ZNF248	5	64	0	66	0.167402
ABCG2	7	64	1	66	0.170369
ADCY8	7	64	1	66	0.170369
DMXL1	7	64	1	66	0.170369
MST1P9	7	64	1	66	0.170369
NEUROD1	7	64	1	66	0.170369
OR2C3	7	64	1	66	0.170369
OR6N1	7	64	1	66	0.170369
RALGAPB	7	64	1	66	0.170369
SAMD7	7	64	1	66	0.170369
ADAMTS3	0	64	5	66	0.182377
ARAP2	0	64	5	66	0.182377
MIOS	0	64	5	66	0.182377
OR51D1	0	64	5	66	0.182377
PDE6C	0	64	5	66	0.182377
SLA	0	64	5	66	0.182377
SLC9C2	0	64	5	66	0.182377
ST18	0	64	5	66	0.182377
UBAP2L	0	64	5	66	0.182377
ZNF518B	0	64	5	66	0.182377
ZNF606	0	64	5	66	0.182377
OR4A15	10	64	3	66	0.186402
SORCS1	10	64	3	66	0.186402
BAI3	4	64	12	66	0.188785
DCDC5	1	64	7	66	0.189846
ZIC4	1	64	7	66	0.189846
CST4	8	64	2	66	0.212879
KIAA2022	8	64	2	66	0.212879
MYO3B	8	64	2	66	0.212879
NETO1	8	64	2	66	0.212879
SEMA5A	8	64	2	66	0.212879
FAT3	16	64	8	66	0.223482
CSMD1	17	64	9	66	0.234628
ADAMTSL1	6	64	1	66	0.236968
CACHD1	6	64	1	66	0.236968
CDC27	6	64	1	66	0.236968
EGF	6	64	1	66	0.236968
EXOC2	6	64	1	66	0.236968
FBN3	6	64	1	66	0.236968
GRM3	6	64	1	66	0.236968
HSD17B7P2	6	64	1	66	0.236968
JAK1	6	64	1	66	0.236968
KIR3DL2	6	64	1	66	0.236968
KIRREL	6	64	1	66	0.236968
KNDC1	6	64	1	66	0.236968
MUC13	6	64	1	66	0.236968
NCAM2	6	64	1	66	0.236968
PJA1	6	64	1	66	0.236968
RIF1	6	64	1	66	0.236968
TBC1D3P2	6	64	1	66	0.236968
TRUB1	6	64	1	66	0.236968
VWF	6	64	1	66	0.236968
WBSCR17	6	64	1	66	0.236968
GRIA4	2	64	8	66	0.238155
HEATR7B2	4	64	11	66	0.242873
ABCC9	4	64	0	66	0.244491
ADCY1	4	64	0	66	0.244491
AP3B2	4	64	0	66	0.244491
ARHGAP5	4	64	0	66	0.244491
ASCC3	4	64	0	66	0.244491
ATG2A	4	64	0	66	0.244491
C11orf9	4	64	0	66	0.244491
C5	4	64	0	66	0.244491
CCDC80	4	64	0	66	0.244491
CDX4	4	64	0	66	0.244491
CHST2	4	64	0	66	0.244491
CNTLN	4	64	0	66	0.244491
CTAGE7P	4	64	0	66	0.244491
DSE	4	64	0	66	0.244491
EBF2	4	64	0	66	0.244491
F13B	4	64	0	66	0.244491
FCGR2A	4	64	0	66	0.244491
FERD3L	4	64	0	66	0.244491
FGG	4	64	0	66	0.244491
GCN1L1	4	64	0	66	0.244491
GPRC5B	4	64	0	66	0.244491
GPRC6A	4	64	0	66	0.244491
IPO8	4	64	0	66	0.244491
JUP	4	64	0	66	0.244491
KANSL1	4	64	0	66	0.244491
KIAA1524	4	64	0	66	0.244491
KLB	4	64	0	66	0.244491
LAMC3	4	64	0	66	0.244491
LRIT1	4	64	0	66	0.244491
MARS2	4	64	0	66	0.244491
MMP10	4	64	0	66	0.244491
MOCS2	4	64	0	66	0.244491
NPAS3	4	64	0	66	0.244491
OR1N2	4	64	0	66	0.244491
OR52K2	4	64	0	66	0.244491
OR8K1	4	64	0	66	0.244491
PIK3C2G	4	64	0	66	0.244491
PIP5K1A	4	64	0	66	0.244491
PLCB4	4	64	0	66	0.244491
POSTN	4	64	0	66	0.244491
PPP1R9A	4	64	0	66	0.244491
RASA2	4	64	0	66	0.244491
RASAL2	4	64	0	66	0.244491
RNF212	4	64	0	66	0.244491
SETX	4	64	0	66	0.244491
SIK3	4	64	0	66	0.244491
SLC12A1	4	64	0	66	0.244491
SLC26A4	4	64	0	66	0.244491
SLC45A2	4	64	0	66	0.244491
SPPL2A	4	64	0	66	0.244491
SPTBN4	4	64	0	66	0.244491
ST6GALNAC3	4	64	0	66	0.244491
STAT5B	4	64	0	66	0.244491
TRBV4-2	4	64	0	66	0.244491
UROC1	4	64	0	66	0.244491
USP51	4	64	0	66	0.244491
VIL1	4	64	0	66	0.244491
VWC2	4	64	0	66	0.244491
XDH	4	64	0	66	0.244491
ZMYND12	4	64	0	66	0.244491
ZNF267	4	64	0	66	0.244491
ZNF354C	4	64	0	66	0.244491
ZWILCH	4	64	0	66	0.244491
ARFGEF1	9	64	3	66	0.246334
KALRN	9	64	3	66	0.246334
APC	1	64	6	66	0.25909
DCDC1	1	64	6	66	0.25909
IGSF10	1	64	6	66	0.25909
AASS	0	64	4	66	0.261263
AK5	0	64	4	66	0.261263
ANO3	0	64	4	66	0.261263
ATP8B4	0	64	4	66	0.261263
CWF19L2	0	64	4	66	0.261263
GPR37	0	64	4	66	0.261263
HRH2	0	64	4	66	0.261263
INPPL1	0	64	4	66	0.261263
KCNQ4	0	64	4	66	0.261263
KIAA1217	0	64	4	66	0.261263
LONP2	0	64	4	66	0.261263
NEGR1	0	64	4	66	0.261263
NOTCH1	0	64	4	66	0.261263
OR51S1	0	64	4	66	0.261263
PDCD6IP	0	64	4	66	0.261263
PDE3B	0	64	4	66	0.261263
POT1	0	64	4	66	0.261263
PRKG1	0	64	4	66	0.261263
PSG5	0	64	4	66	0.261263
REST	0	64	4	66	0.261263
THOP1	0	64	4	66	0.261263
UBE2O	0	64	4	66	0.261263
UNC5A	0	64	4	66	0.261263
ZNF516	0	64	4	66	0.261263
ZPBP	0	64	4	66	0.261263
ZSCAN4	0	64	4	66	0.261263
TRPV5	10	64	4	66	0.273191
MED12	3	64	9	66	0.276742
PCLO	15	64	8	66	0.278395
FAT4	9	64	17	66	0.281883
KEAP1	9	64	17	66	0.281883
C12orf51	7	64	2	66	0.285217
GCNT4	7	64	2	66	0.285217
KBTBD6	7	64	2	66	0.285217
POTEC	7	64	2	66	0.285217
POTEH	7	64	2	66	0.285217
THSD7A	7	64	2	66	0.285217
TNC	7	64	2	66	0.285217
TRHDE	7	64	2	66	0.285217
MAP1B	11	64	5	66	0.295138
TLR4	11	64	5	66	0.295138
MUC4	4	64	10	66	0.308228
ZNF521	4	64	10	66	0.308228
ADAMTS19	2	64	7	66	0.313165
DOCK10	2	64	7	66	0.313165
DYSF	2	64	7	66	0.313165
ERBB4	2	64	7	66	0.313165
SIPA1L1	2	64	7	66	0.313165
MYH1	12	64	6	66	0.313336
ABCB5	8	64	3	66	0.320637
ASH1L	8	64	3	66	0.320637
EPHA3	8	64	3	66	0.320637
FAM151A	8	64	3	66	0.320637
FAM5C	8	64	3	66	0.320637
FYB	8	64	3	66	0.320637
HYDIN	8	64	3	66	0.320637
KCNB1	8	64	3	66	0.320637
KCNH5	8	64	3	66	0.320637
2018-03-10	8	64	3	66	0.320637
MYH8	8	64	3	66	0.320637
PHACTR1	8	64	3	66	0.320637
PIAS3	8	64	3	66	0.320637
UHRF1BP1	8	64	3	66	0.320637
XIRP2	20	64	13	66	0.322427
A2M	5	64	1	66	0.32624
ADAMTS8	5	64	1	66	0.32624
ATP2B3	5	64	1	66	0.32624
BMS1	5	64	1	66	0.32624
CEACAM5	5	64	1	66	0.32624
CEP192	5	64	1	66	0.32624
DCAF8L2	5	64	1	66	0.32624
DOCK4	5	64	1	66	0.32624
DROSHA	5	64	1	66	0.32624
DYNC1I1	5	64	1	66	0.32624
FNBP4	5	64	1	66	0.32624
GOLIM4	5	64	1	66	0.32624
GPATCH8	5	64	1	66	0.32624
GRK7	5	64	1	66	0.32624
HAX1	5	64	1	66	0.32624
KRT73	5	64	1	66	0.32624
MED12L	5	64	1	66	0.32624
MYO7A	5	64	1	66	0.32624
MYOM3	5	64	1	66	0.32624
OLFML3	5	64	1	66	0.32624
OR5H1	5	64	1	66	0.32624
OR8D2	5	64	1	66	0.32624
OR8H3	5	64	1	66	0.32624
POTEE	5	64	1	66	0.32624
RDX	5	64	1	66	0.32624
SSX9	5	64	1	66	0.32624
TBX18	5	64	1	66	0.32624
FAM135B	13	64	7	66	0.328606
ASXL3	5	64	11	66	0.334421
PRUNE2	5	64	11	66	0.334421
ASTN2	9	64	4	66	0.347735
BCLAF1	9	64	4	66	0.347735
PTPRZ1	9	64	4	66	0.347735
RP1	9	64	4	66	0.347735
SLC6A18	9	64	4	66	0.347735
SLC8A1	9	64	4	66	0.347735
ZNF831	9	64	4	66	0.347735
USH2A	28	64	21	66	0.350031
ARHGEF15	1	64	5	66	0.350167
C5orf42	1	64	5	66	0.350167
CTTNBP2	1	64	5	66	0.350167
DISP1	1	64	5	66	0.350167
HCLS1	1	64	5	66	0.350167
NUP153	1	64	5	66	0.350167
OR5AS1	1	64	5	66	0.350167
PIK3CA	1	64	5	66	0.350167
POLE	1	64	5	66	0.350167
TAF3	1	64	5	66	0.350167
TLN2	1	64	5	66	0.350167
TRPC4	1	64	5	66	0.350167
GPR112	15	64	9	66	0.352572
ANK3	3	64	8	66	0.353566
SEZ6L	3	64	8	66	0.353566
ABCC2	3	64	0	66	0.358646
ACTC1	3	64	0	66	0.358646
ADAM33	3	64	0	66	0.358646
ADAM9	3	64	0	66	0.358646
ADCY6	3	64	0	66	0.358646
ADCYAP1R1	3	64	0	66	0.358646
AFF4	3	64	0	66	0.358646
AGAP7	3	64	0	66	0.358646
AHDC1	3	64	0	66	0.358646
AJAP1	3	64	0	66	0.358646
ALG13	3	64	0	66	0.358646
ANTXR1	3	64	0	66	0.358646
APIP	3	64	0	66	0.358646
ARHGAP25	3	64	0	66	0.358646
ARHGEF17	3	64	0	66	0.358646
ATF6	3	64	0	66	0.358646
ATP10B	3	64	0	66	0.358646
ATP4A	3	64	0	66	0.358646
BCO2	3	64	0	66	0.358646
BCR	3	64	0	66	0.358646
BICC1	3	64	0	66	0.358646
BNC2	3	64	0	66	0.358646
C10orf140	3	64	0	66	0.358646
C12orf35	3	64	0	66	0.358646
C9orf152	3	64	0	66	0.358646
CC2D1A	3	64	0	66	0.358646
CCDC146	3	64	0	66	0.358646
CCNB3	3	64	0	66	0.358646
CCT2	3	64	0	66	0.358646
CD1B	3	64	0	66	0.358646
CD33	3	64	0	66	0.358646
CEBPE	3	64	0	66	0.358646
CEP152	3	64	0	66	0.358646
CHAT	3	64	0	66	0.358646
CHN2	3	64	0	66	0.358646
CIC	3	64	0	66	0.358646
CLASRP	3	64	0	66	0.358646
CLIP1	3	64	0	66	0.358646
CLK2P	3	64	0	66	0.358646
CNGA1	3	64	0	66	0.358646
CORO1A	3	64	0	66	0.358646
CPN1	3	64	0	66	0.358646
CPNE7	3	64	0	66	0.358646
CRISPLD2	3	64	0	66	0.358646
CRTC2	3	64	0	66	0.358646
CWH43	3	64	0	66	0.358646
CXorf59	3	64	0	66	0.358646
CYP4V2	3	64	0	66	0.358646
DAPK1	3	64	0	66	0.358646
DFNA5	3	64	0	66	0.358646
DIEXF	3	64	0	66	0.358646
DIP2C	3	64	0	66	0.358646
DOCK9	3	64	0	66	0.358646
DPPA3	3	64	0	66	0.358646
DRD2	3	64	0	66	0.358646
DZIP1	3	64	0	66	0.358646
EDN3	3	64	0	66	0.358646
EHD3	3	64	0	66	0.358646
EIF4G2	3	64	0	66	0.358646
ENTHD1	3	64	0	66	0.358646
ENTPD1	3	64	0	66	0.358646
EPOR	3	64	0	66	0.358646
ESPNP	3	64	0	66	0.358646
EXT1	3	64	0	66	0.358646
F2	3	64	0	66	0.358646
FAM169A	3	64	0	66	0.358646
FAM46D	3	64	0	66	0.358646
FAM73A	3	64	0	66	0.358646
FAP	3	64	0	66	0.358646
FBXO43	3	64	0	66	0.358646
FILIP1	3	64	0	66	0.358646
FOCAD	3	64	0	66	0.358646
FOLH1B	3	64	0	66	0.358646
GALC	3	64	0	66	0.358646
GALNT3	3	64	0	66	0.358646
GAS2L2	3	64	0	66	0.358646
GAS2L3	3	64	0	66	0.358646
GH2	3	64	0	66	0.358646
GIMAP2	3	64	0	66	0.358646
GJA9	3	64	0	66	0.358646
GPR26	3	64	0	66	0.358646
H3F3C	3	64	0	66	0.358646
HHAT	3	64	0	66	0.358646
HHIPL1	3	64	0	66	0.358646
HSP90AB1	3	64	0	66	0.358646
IL2RB	3	64	0	66	0.358646
IL36G	3	64	0	66	0.358646
IPO7	3	64	0	66	0.358646
ITGA2B	3	64	0	66	0.358646
JAG1	3	64	0	66	0.358646
KBTBD8	3	64	0	66	0.358646
KCTD3	3	64	0	66	0.358646
KHDRBS1	3	64	0	66	0.358646
KIAA0226	3	64	0	66	0.358646
KIAA0895	3	64	0	66	0.358646
KLHL20	3	64	0	66	0.358646
LAMB2	3	64	0	66	0.358646
LAMP5	3	64	0	66	0.358646
LARP4	3	64	0	66	0.358646
LOC645752	3	64	0	66	0.358646
LPAR4	3	64	0	66	0.358646
LRP5	3	64	0	66	0.358646
LTBP3	3	64	0	66	0.358646
LTBP4	3	64	0	66	0.358646
LZTR1	3	64	0	66	0.358646
MAML2	3	64	0	66	0.358646
MAPT	3	64	0	66	0.358646
MCTP1	3	64	0	66	0.358646
MDM1	3	64	0	66	0.358646
MECOM	3	64	0	66	0.358646
MFAP4	3	64	0	66	0.358646
MICAL3	3	64	0	66	0.358646
MOXD1	3	64	0	66	0.358646
MPHOSPH10	3	64	0	66	0.358646
MS4A4A	3	64	0	66	0.358646
MSANTD3-TMEFF1	3	64	0	66	0.358646
MUC21	3	64	0	66	0.358646
MYBPC2	3	64	0	66	0.358646
N4BP1	3	64	0	66	0.358646
NBPF3	3	64	0	66	0.358646
NCOA3	3	64	0	66	0.358646
NEDD4L	3	64	0	66	0.358646
NOL8	3	64	0	66	0.358646
NOS3	3	64	0	66	0.358646
NPY2R	3	64	0	66	0.358646
NRSN1	3	64	0	66	0.358646
NTN4	3	64	0	66	0.358646
NUPL1	3	64	0	66	0.358646
NWD1	3	64	0	66	0.358646
OBSL1	3	64	0	66	0.358646
OR1A1	3	64	0	66	0.358646
OR4D2	3	64	0	66	0.358646
OR4D9	3	64	0	66	0.358646
OR5AP2	3	64	0	66	0.358646
OR5B17	3	64	0	66	0.358646
OR5B21	3	64	0	66	0.358646
OR5T2	3	64	0	66	0.358646
OR5T3	3	64	0	66	0.358646
OR8A1	3	64	0	66	0.358646
OSBPL6	3	64	0	66	0.358646
OTOF	3	64	0	66	0.358646
PANX3	3	64	0	66	0.358646
PARP9	3	64	0	66	0.358646
PBLD	3	64	0	66	0.358646
PBX2	3	64	0	66	0.358646
PBX3	3	64	0	66	0.358646
PCBP2	3	64	0	66	0.358646
PDIA5	3	64	0	66	0.358646
PDILT	3	64	0	66	0.358646
PGLYRP4	3	64	0	66	0.358646
PIK3R5	3	64	0	66	0.358646
PLAC1	3	64	0	66	0.358646
PLCXD2	3	64	0	66	0.358646
PLD5	3	64	0	66	0.358646
PNLIPRP1	3	64	0	66	0.358646
POLR3E	3	64	0	66	0.358646
POU4F2	3	64	0	66	0.358646
PPP1R15B	3	64	0	66	0.358646
PPP6R3	3	64	0	66	0.358646
PRCC	3	64	0	66	0.358646
PSG9	3	64	0	66	0.358646
PTPN6	3	64	0	66	0.358646
PUM1	3	64	0	66	0.358646
PUM2	3	64	0	66	0.358646
RABGAP1L	3	64	0	66	0.358646
RASA4	3	64	0	66	0.358646
RBMXL2	3	64	0	66	0.358646
RERE	3	64	0	66	0.358646
RFPL4B	3	64	0	66	0.358646
RGAG1	3	64	0	66	0.358646
RHBDL1	3	64	0	66	0.358646
RLN2	3	64	0	66	0.358646
RSPO2	3	64	0	66	0.358646
S1PR3	3	64	0	66	0.358646
SAMD3	3	64	0	66	0.358646
SAMHD1	3	64	0	66	0.358646
SCRN1	3	64	0	66	0.358646
SECISBP2	3	64	0	66	0.358646
SERPIND1	3	64	0	66	0.358646
SETD5	3	64	0	66	0.358646
SH3PXD2A	3	64	0	66	0.358646
SHC3	3	64	0	66	0.358646
SLC17A4	3	64	0	66	0.358646
SLC17A8	3	64	0	66	0.358646
SLC18A1	3	64	0	66	0.358646
SLC22A25	3	64	0	66	0.358646
SLC25A47	3	64	0	66	0.358646
SLC30A8	3	64	0	66	0.358646
SLC5A2	3	64	0	66	0.358646
SLC9B1	3	64	0	66	0.358646
SMC5	3	64	0	66	0.358646
SON	3	64	0	66	0.358646
SOS1	3	64	0	66	0.358646
SOX7	3	64	0	66	0.358646
SP1	3	64	0	66	0.358646
SPAG6	3	64	0	66	0.358646
SPATA6	3	64	0	66	0.358646
SRMS	3	64	0	66	0.358646
STAG3	3	64	0	66	0.358646
STAM	3	64	0	66	0.358646
STAU2	3	64	0	66	0.358646
STK31	3	64	0	66	0.358646
SULT2A1	3	64	0	66	0.358646
TAL1	3	64	0	66	0.358646
TAS2R16	3	64	0	66	0.358646
TAS2R41	3	64	0	66	0.358646
TCOF1	3	64	0	66	0.358646
TGFBR1	3	64	0	66	0.358646
THRAP3	3	64	0	66	0.358646
TMEM132A	3	64	0	66	0.358646
TMEM151A	3	64	0	66	0.358646
TMTC4	3	64	0	66	0.358646
TRIB2	3	64	0	66	0.358646
TRIM72	3	64	0	66	0.358646
TRPC3	3	64	0	66	0.358646
TRPM7	3	64	0	66	0.358646
TSPEAR	3	64	0	66	0.358646
UNC93A	3	64	0	66	0.358646
UST	3	64	0	66	0.358646
VPS16	3	64	0	66	0.358646
YIPF7	3	64	0	66	0.358646
ZBED4	3	64	0	66	0.358646
ZCCHC16	3	64	0	66	0.358646
ZNF217	3	64	0	66	0.358646
ZNF611	3	64	0	66	0.358646
ZNF646	3	64	0	66	0.358646
ZNF777	3	64	0	66	0.358646
ZNF827	3	64	0	66	0.358646
ZSCAN1	3	64	0	66	0.358646
RYR1	16	64	10	66	0.362034
AKAP9	10	64	5	66	0.369106
LAMA2	10	64	5	66	0.369106
ODZ2	10	64	5	66	0.369106
FBN2	17	64	11	66	0.370178
ABCC5	6	64	2	66	0.375993
EPB41L3	6	64	2	66	0.375993
FAM71B	6	64	2	66	0.375993
FGGY	6	64	2	66	0.375993
HGF	6	64	2	66	0.375993
ITGA10	6	64	2	66	0.375993
KLHL1	6	64	2	66	0.375993
MAP7D3	6	64	2	66	0.375993
MDM2	6	64	2	66	0.375993
MLLT10	6	64	2	66	0.375993
NLRP7	6	64	2	66	0.375993
NOVA1	6	64	2	66	0.375993
OR2M1P	6	64	2	66	0.375993
OR52B6	6	64	2	66	0.375993
PGK2	6	64	2	66	0.375993
PLCE1	6	64	2	66	0.375993
PTPRN2	6	64	2	66	0.375993
RGS22	6	64	2	66	0.375993
TIAM1	6	64	2	66	0.375993
TRIML1	6	64	2	66	0.375993
WASH3P	6	64	2	66	0.375993
ZSWIM2	6	64	2	66	0.375993
ADIPOQ	0	64	3	66	0.376075
ALDH8A1	0	64	3	66	0.376075
ALG10B	0	64	3	66	0.376075
ALS2CL	0	64	3	66	0.376075
ALS2CR11	0	64	3	66	0.376075
ANKLE2	0	64	3	66	0.376075
AOX1	0	64	3	66	0.376075
AQP9	0	64	3	66	0.376075
ARHGAP11A	0	64	3	66	0.376075
ARRDC5	0	64	3	66	0.376075
ARSB	0	64	3	66	0.376075
ASB11	0	64	3	66	0.376075
BCOR	0	64	3	66	0.376075
BTG2	0	64	3	66	0.376075
C2CD3	0	64	3	66	0.376075
C7orf31	0	64	3	66	0.376075
C8A	0	64	3	66	0.376075
CADM2	0	64	3	66	0.376075
CAMKV	0	64	3	66	0.376075
CASP5	0	64	3	66	0.376075
CCDC144A	0	64	3	66	0.376075
CCDC170	0	64	3	66	0.376075
CCDC57	0	64	3	66	0.376075
CDH20	0	64	3	66	0.376075
CFTR	0	64	3	66	0.376075
CHRD	0	64	3	66	0.376075
CLCN7	0	64	3	66	0.376075
CLEC12B	0	64	3	66	0.376075
COL6A2	0	64	3	66	0.376075
COL9A1	0	64	3	66	0.376075
CPA3	0	64	3	66	0.376075
CYP26C1	0	64	3	66	0.376075
DDI1	0	64	3	66	0.376075
DDN	0	64	3	66	0.376075
DDX11L11	0	64	3	66	0.376075
DGKH	0	64	3	66	0.376075
DHTKD1	0	64	3	66	0.376075
DSC2	0	64	3	66	0.376075
DVL1	0	64	3	66	0.376075
DVL3	0	64	3	66	0.376075
EDNRB	0	64	3	66	0.376075
ENC1	0	64	3	66	0.376075
ENOX2	0	64	3	66	0.376075
ENTPD4	0	64	3	66	0.376075
EPG5	0	64	3	66	0.376075
ERC1	0	64	3	66	0.376075
FAM113A	0	64	3	66	0.376075
FAM13C	0	64	3	66	0.376075
FAM194A	0	64	3	66	0.376075
FBXL17	0	64	3	66	0.376075
FCGR3B	0	64	3	66	0.376075
FMR1	0	64	3	66	0.376075
GAB2	0	64	3	66	0.376075
GDF5	0	64	3	66	0.376075
GEMIN4	0	64	3	66	0.376075
GLIPR1	0	64	3	66	0.376075
GLIS1	0	64	3	66	0.376075
GLRA3	0	64	3	66	0.376075
GOLGA2	0	64	3	66	0.376075
GPRIN1	0	64	3	66	0.376075
GPRIN3	0	64	3	66	0.376075
GRSF1	0	64	3	66	0.376075
GTPBP10	0	64	3	66	0.376075
HELZ	0	64	3	66	0.376075
HSPA8	0	64	3	66	0.376075
IRX1	0	64	3	66	0.376075
ITGA7	0	64	3	66	0.376075
ITGB3	0	64	3	66	0.376075
KCTD19	0	64	3	66	0.376075
KIF20A	0	64	3	66	0.376075
KIRREL2	0	64	3	66	0.376075
KRT1	0	64	3	66	0.376075
KRTAP5-8	0	64	3	66	0.376075
LGALS2	0	64	3	66	0.376075
LIG4	0	64	3	66	0.376075
LRCH3	0	64	3	66	0.376075
LRRC30	0	64	3	66	0.376075
LSP1	0	64	3	66	0.376075
MAGEA4	0	64	3	66	0.376075
MB21D2	0	64	3	66	0.376075
MBD1	0	64	3	66	0.376075
MEGF8	0	64	3	66	0.376075
MICAL2	0	64	3	66	0.376075
MOCS3	0	64	3	66	0.376075
MPP2	0	64	3	66	0.376075
N4BP2	0	64	3	66	0.376075
NCAPH2	0	64	3	66	0.376075
NDUFB5	0	64	3	66	0.376075
NFATC4	0	64	3	66	0.376075
NOL4	0	64	3	66	0.376075
NUP107	0	64	3	66	0.376075
OR10G4	0	64	3	66	0.376075
OR1C1	0	64	3	66	0.376075
OR2D3	0	64	3	66	0.376075
OR52E8	0	64	3	66	0.376075
OR6C74	0	64	3	66	0.376075
OSTalpha	0	64	3	66	0.376075
OVCH2	0	64	3	66	0.376075
OXCT1	0	64	3	66	0.376075
PAX8	0	64	3	66	0.376075
PCDH8	0	64	3	66	0.376075
PDE6A	0	64	3	66	0.376075
PHKA2	0	64	3	66	0.376075
POLR2B	0	64	3	66	0.376075
POLR3C	0	64	3	66	0.376075
PRB4	0	64	3	66	0.376075
PRDM15	0	64	3	66	0.376075
PRMT8	0	64	3	66	0.376075
PTH1R	0	64	3	66	0.376075
PTPN5	0	64	3	66	0.376075
PWP1	0	64	3	66	0.376075
RSPH6A	0	64	3	66	0.376075
SAFB2	0	64	3	66	0.376075
SCML2	0	64	3	66	0.376075
SCN7A	0	64	3	66	0.376075
SCRIB	0	64	3	66	0.376075
SGOL2	0	64	3	66	0.376075
SH3TC2	0	64	3	66	0.376075
SHISA2	0	64	3	66	0.376075
SIDT1	0	64	3	66	0.376075
SLAMF9	0	64	3	66	0.376075
SLC2A14	0	64	3	66	0.376075
SLC36A1	0	64	3	66	0.376075
SMOC2	0	64	3	66	0.376075
SYCP1	0	64	3	66	0.376075
TCF12	0	64	3	66	0.376075
TLR9	0	64	3	66	0.376075
TMEM145	0	64	3	66	0.376075
TNFSF10	0	64	3	66	0.376075
TRIM22	0	64	3	66	0.376075
TWISTNB	0	64	3	66	0.376075
VNN2	0	64	3	66	0.376075
YBX2	0	64	3	66	0.376075
ZFYVE9	0	64	3	66	0.376075
ZNF264	0	64	3	66	0.376075
ZNF391	0	64	3	66	0.376075
ZNF461	0	64	3	66	0.376075
ZNF699	0	64	3	66	0.376075
ZNF773	0	64	3	66	0.376075
ZZZ3	0	64	3	66	0.376075
ANKRD30A	4	64	9	66	0.385078
PEG3	11	64	6	66	0.386345
TP53	25	64	33	66	0.396477
RYR2	24	64	18	66	0.4027
ATR	2	64	6	66	0.405417
GLDC	2	64	6	66	0.405417
IARS2	2	64	6	66	0.405417
PABPC5	2	64	6	66	0.405417
PDZRN3	2	64	6	66	0.405417
PREX1	2	64	6	66	0.405417
SLC5A12	2	64	6	66	0.405417
SMARCA4	2	64	6	66	0.405417
UBA6	2	64	6	66	0.405417
AHNAK	9	64	15	66	0.406491
ACSM5	7	64	3	66	0.409833
FBXL7	7	64	3	66	0.409833
FSHR	7	64	3	66	0.409833
HEBP1	7	64	3	66	0.409833
ITGAD	7	64	3	66	0.409833
KLHL38	7	64	3	66	0.409833
LRRIQ1	7	64	3	66	0.409833
MMP16	7	64	3	66	0.409833
MYO7B	7	64	3	66	0.409833
NUP214	7	64	3	66	0.409833
RFX5	7	64	3	66	0.409833
TMEM132D	7	64	3	66	0.409833
ZNF735	7	64	3	66	0.409833
C1orf173	13	64	8	66	0.412257
PTPRD	13	64	8	66	0.412257
ANK2	15	64	10	66	0.430493
ABCA6	8	64	4	66	0.434438
ACTN2	8	64	4	66	0.434438
CTNND2	8	64	4	66	0.434438
MGAM	8	64	4	66	0.434438
SCN3A	8	64	4	66	0.434438
SLC1A3	8	64	4	66	0.434438
ZNF208	8	64	4	66	0.434438
ABCA4	4	64	1	66	0.441978
AK302879	4	64	1	66	0.441978
AMELX	4	64	1	66	0.441978
ARHGAP31	4	64	1	66	0.441978
ATP11C	4	64	1	66	0.441978
BCL9	4	64	1	66	0.441978
BNC1	4	64	1	66	0.441978
C20orf26	4	64	1	66	0.441978
C7orf10	4	64	1	66	0.441978
CARD11	4	64	1	66	0.441978
CD1C	4	64	1	66	0.441978
CD97	4	64	1	66	0.441978
CDH17	4	64	1	66	0.441978
CFHR5	4	64	1	66	0.441978
CHD2	4	64	1	66	0.441978
CSF1R	4	64	1	66	0.441978
CYLC1	4	64	1	66	0.441978
CYSLTR2	4	64	1	66	0.441978
DACH1	4	64	1	66	0.441978
DARC	4	64	1	66	0.441978
DDX11	4	64	1	66	0.441978
DLGAP4	4	64	1	66	0.441978
DNAJC11	4	64	1	66	0.441978
DOK1	4	64	1	66	0.441978
DUSP22	4	64	1	66	0.441978
ECM1	4	64	1	66	0.441978
EFCAB5	4	64	1	66	0.441978
EIF2C1	4	64	1	66	0.441978
EMILIN2	4	64	1	66	0.441978
EVC2	4	64	1	66	0.441978
FAM179B	4	64	1	66	0.441978
FAM212B	4	64	1	66	0.441978
FAM78B	4	64	1	66	0.441978
FCRL1	4	64	1	66	0.441978
FCRL5	4	64	1	66	0.441978
FHDC1	4	64	1	66	0.441978
FKBP9	4	64	1	66	0.441978
GAB1	4	64	1	66	0.441978
GABRB1	4	64	1	66	0.441978
GCC2	4	64	1	66	0.441978
GPM6A	4	64	1	66	0.441978
GRB2	4	64	1	66	0.441978
GRID2	4	64	1	66	0.441978
GRPR	4	64	1	66	0.441978
GTF2IRD1	4	64	1	66	0.441978
HNF1B	4	64	1	66	0.441978
HOXB1	4	64	1	66	0.441978
IL17F	4	64	1	66	0.441978
KIDINS220	4	64	1	66	0.441978
KIF17	4	64	1	66	0.441978
KRT26	4	64	1	66	0.441978
KRT28	4	64	1	66	0.441978
LAMA4	4	64	1	66	0.441978
LDB2	4	64	1	66	0.441978
LOXL3	4	64	1	66	0.441978
LUM	4	64	1	66	0.441978
MAP2K1	4	64	1	66	0.441978
MAPK4	4	64	1	66	0.441978
2018-03-11	4	64	1	66	0.441978
MNDA	4	64	1	66	0.441978
MOG	4	64	1	66	0.441978
NBPF7	4	64	1	66	0.441978
NOMO1	4	64	1	66	0.441978
NOX3	4	64	1	66	0.441978
NUP210	4	64	1	66	0.441978
OR13G1	4	64	1	66	0.441978
OR2T2	4	64	1	66	0.441978
OR4D6	4	64	1	66	0.441978
OR4S2	4	64	1	66	0.441978
OR6Q1	4	64	1	66	0.441978
OXGR1	4	64	1	66	0.441978
PALB2	4	64	1	66	0.441978
PCK1	4	64	1	66	0.441978
PDE1B	4	64	1	66	0.441978
PHACTR4	4	64	1	66	0.441978
PPP1R3A	4	64	1	66	0.441978
PPP2R2B	4	64	1	66	0.441978
PRAMEF11	4	64	1	66	0.441978
PRDM14	4	64	1	66	0.441978
PSG11	4	64	1	66	0.441978
PSME4	4	64	1	66	0.441978
RIMBP2	4	64	1	66	0.441978
RPGRIP1	4	64	1	66	0.441978
SCNN1B	4	64	1	66	0.441978
SEMA3D	4	64	1	66	0.441978
SEMA6A	4	64	1	66	0.441978
SLC17A3	4	64	1	66	0.441978
SLC6A10P	4	64	1	66	0.441978
SLFN13	4	64	1	66	0.441978
SOWAHB	4	64	1	66	0.441978
SRGAP3	4	64	1	66	0.441978
TFE3	4	64	1	66	0.441978
TGM3	4	64	1	66	0.441978
TMEM132E	4	64	1	66	0.441978
TOPORS	4	64	1	66	0.441978
TTC17	4	64	1	66	0.441978
UGT2B28	4	64	1	66	0.441978
USP33	4	64	1	66	0.441978
WASH2P	4	64	1	66	0.441978
WDR59	4	64	1	66	0.441978
YSK4	4	64	1	66	0.441978
ZCCHC12	4	64	1	66	0.441978
ZCWPW1	4	64	1	66	0.441978
ZFYVE28	4	64	1	66	0.441978
ZIM3	4	64	1	66	0.441978
ZNF257	4	64	1	66	0.441978
ZNF407	4	64	1	66	0.441978
ZNF609	4	64	1	66	0.441978
ADCY2	3	64	7	66	0.44386
ATP1A4	3	64	7	66	0.44386
CDH7	3	64	7	66	0.44386
CYP11B2	3	64	7	66	0.44386
DSG3	3	64	7	66	0.44386
MYH6	3	64	7	66	0.44386
USP29	3	64	7	66	0.44386
ZEB2	3	64	7	66	0.44386
AKAP6	9	64	5	66	0.453138
C7orf58	9	64	5	66	0.453138
CACNA2D1	9	64	5	66	0.453138
COL3A1	9	64	5	66	0.453138
EPHA5	9	64	5	66	0.453138
NCAM1	9	64	5	66	0.453138
ACTL9	1	64	4	66	0.466018
ADAM29	1	64	4	66	0.466018
AKAP13	1	64	4	66	0.466018
ANKFN1	1	64	4	66	0.466018
APBB2	1	64	4	66	0.466018
ARHGEF6	1	64	4	66	0.466018
ARID1B	1	64	4	66	0.466018
BTN2A3P	1	64	4	66	0.466018
BZRAP1	1	64	4	66	0.466018
CABS1	1	64	4	66	0.466018
CELSR2	1	64	4	66	0.466018
DENND2A	1	64	4	66	0.466018
DGKD	1	64	4	66	0.466018
EIF4G1	1	64	4	66	0.466018
EXO1	1	64	4	66	0.466018
GON4L	1	64	4	66	0.466018
GPR156	1	64	4	66	0.466018
IL18RAP	1	64	4	66	0.466018
JPH1	1	64	4	66	0.466018
KCND2	1	64	4	66	0.466018
KCNH7	1	64	4	66	0.466018
KIAA1462	1	64	4	66	0.466018
LAMA5	1	64	4	66	0.466018
LARS	1	64	4	66	0.466018
MGAT4C	1	64	4	66	0.466018
NCAN	1	64	4	66	0.466018
NCOR2	1	64	4	66	0.466018
NOBOX	1	64	4	66	0.466018
NPC1L1	1	64	4	66	0.466018
OR11H6	1	64	4	66	0.466018
OR12D2	1	64	4	66	0.466018
OR2T12	1	64	4	66	0.466018
OR2W5	1	64	4	66	0.466018
OR4C3	1	64	4	66	0.466018
OR4K2	1	64	4	66	0.466018
OR51V1	1	64	4	66	0.466018
OR5D18	1	64	4	66	0.466018
PCDH7	1	64	4	66	0.466018
PCDHB14	1	64	4	66	0.466018
PCDHB5	1	64	4	66	0.466018
PCNT	1	64	4	66	0.466018
PGR	1	64	4	66	0.466018
PHF3	1	64	4	66	0.466018
PPRC1	1	64	4	66	0.466018
RABEP2	1	64	4	66	0.466018
RANBP6	1	64	4	66	0.466018
RUFY2	1	64	4	66	0.466018
S1PR1	1	64	4	66	0.466018
SEMA5B	1	64	4	66	0.466018
SHANK1	1	64	4	66	0.466018
SIM1	1	64	4	66	0.466018
SLC22A12	1	64	4	66	0.466018
SUPT6H	1	64	4	66	0.466018
TANC2	1	64	4	66	0.466018
TCHHL1	1	64	4	66	0.466018
THEMIS	1	64	4	66	0.466018
TRAK2	1	64	4	66	0.466018
TRERF1	1	64	4	66	0.466018
VWA3B	1	64	4	66	0.466018
WDR67	1	64	4	66	0.466018
WNK3	1	64	4	66	0.466018
ZC3HAV1	1	64	4	66	0.466018
ZFP14	1	64	4	66	0.466018
ZFP57	1	64	4	66	0.466018
ZFP91	1	64	4	66	0.466018
ZNF644	1	64	4	66	0.466018
OR10Z1	10	64	6	66	0.467798
TCF20	10	64	6	66	0.467798
ZEB1	10	64	6	66	0.467798
ZNF804A	10	64	6	66	0.467798
PCDHB8	4	64	8	66	0.472518
CNTNAP2	11	64	7	66	0.479553
ADAMTS18	5	64	2	66	0.485418
ADCY10	5	64	2	66	0.485418
ANKRD17	5	64	2	66	0.485418
ASTL	5	64	2	66	0.485418
ATP2B2	5	64	2	66	0.485418
AXL	5	64	2	66	0.485418
BDP1	5	64	2	66	0.485418
BEND2	5	64	2	66	0.485418
C8B	5	64	2	66	0.485418
CDC14C	5	64	2	66	0.485418
CDH2	5	64	2	66	0.485418
CHD4	5	64	2	66	0.485418
CLCA2	5	64	2	66	0.485418
COL7A1	5	64	2	66	0.485418
DBC1	5	64	2	66	0.485418
DPYD	5	64	2	66	0.485418
DYNC1H1	5	64	2	66	0.485418
EXPH5	5	64	2	66	0.485418
FAM129A	5	64	2	66	0.485418
FRY	5	64	2	66	0.485418
GPR125	5	64	2	66	0.485418
GRIK1	5	64	2	66	0.485418
HPGDS	5	64	2	66	0.485418
IGSF11	5	64	2	66	0.485418
ITPR2	5	64	2	66	0.485418
KCNH1	5	64	2	66	0.485418
KEL	5	64	2	66	0.485418
KIF13A	5	64	2	66	0.485418
LAMA3	5	64	2	66	0.485418
LRRC4C	5	64	2	66	0.485418
MAGEA10	5	64	2	66	0.485418
MEGF10	5	64	2	66	0.485418
MYH15	5	64	2	66	0.485418
OR10G8	5	64	2	66	0.485418
OR4N5	5	64	2	66	0.485418
OR5B12	5	64	2	66	0.485418
OR5D14	5	64	2	66	0.485418
OR8J3	5	64	2	66	0.485418
PAPPA	5	64	2	66	0.485418
PIP5K1P1	5	64	2	66	0.485418
PKD1L2	5	64	2	66	0.485418
PRRC2B	5	64	2	66	0.485418
PSD3	5	64	2	66	0.485418
RORB	5	64	2	66	0.485418
SLIT2	5	64	2	66	0.485418
SLITRK6	5	64	2	66	0.485418
SMARCA2	5	64	2	66	0.485418
SPAG17	5	64	2	66	0.485418
SULF1	5	64	2	66	0.485418
TPO	5	64	2	66	0.485418
UTP20	5	64	2	66	0.485418
ZC3H13	5	64	2	66	0.485418
CRB1	5	64	9	66	0.494903
MYH13	5	64	9	66	0.494903
OTOGL	5	64	9	66	0.494903
SYNE1	5	64	9	66	0.494903
KRAS	12	64	17	66	0.507943
ZNF536	15	64	11	66	0.509141
CNTNAP5	6	64	3	66	0.512599
DCDC2	6	64	3	66	0.512599
DUSP27	6	64	3	66	0.512599
EEF1B2	6	64	3	66	0.512599
EP400	6	64	3	66	0.512599
GBP7	6	64	3	66	0.512599
GRM8	6	64	3	66	0.512599
HIVEP3	6	64	3	66	0.512599
INHBA	6	64	3	66	0.512599
KIAA0408	6	64	3	66	0.512599
LPHN2	6	64	3	66	0.512599
MLH1	6	64	3	66	0.512599
NBAS	6	64	3	66	0.512599
NELL1	6	64	3	66	0.512599
NLRP4	6	64	3	66	0.512599
OR2L8	6	64	3	66	0.512599
OR5F1	6	64	3	66	0.512599
POLQ	6	64	3	66	0.512599
RAPGEF6	6	64	3	66	0.512599
SCN2A	6	64	3	66	0.512599
SLC12A5	6	64	3	66	0.512599
SRRM2	6	64	3	66	0.512599
SSX3	6	64	3	66	0.512599
TBX22	6	64	3	66	0.512599
TRPC5	6	64	3	66	0.512599
USP9X	6	64	3	66	0.512599
NTRK3	6	64	10	66	0.51299
TRPS1	6	64	10	66	0.51299
UNC13C	6	64	10	66	0.51299
ARMC3	2	64	5	66	0.514385
CARD6	2	64	5	66	0.514385
CCDC108	2	64	5	66	0.514385
CDH6	2	64	5	66	0.514385
CECR2	2	64	5	66	0.514385
CHD5	2	64	5	66	0.514385
CLCN1	2	64	5	66	0.514385
COL1A2	2	64	5	66	0.514385
EFCAB6	2	64	5	66	0.514385
GABRA5	2	64	5	66	0.514385
HDX	2	64	5	66	0.514385
IGSF22	2	64	5	66	0.514385
KIF5A	2	64	5	66	0.514385
LAMB4	2	64	5	66	0.514385
MDN1	2	64	5	66	0.514385
OR2A2	2	64	5	66	0.514385
OR2L13	2	64	5	66	0.514385
OR2T33	2	64	5	66	0.514385
OR4M1	2	64	5	66	0.514385
OR6F1	2	64	5	66	0.514385
OR8H2	2	64	5	66	0.514385
RAG1	2	64	5	66	0.514385
TNS1	2	64	5	66	0.514385
TRO	2	64	5	66	0.514385
ZNF648	2	64	5	66	0.514385
SPTA1	18	64	14	66	0.520909
AATK	2	64	0	66	0.525026
ACE	2	64	0	66	0.525026
ACER1	2	64	0	66	0.525026
ACOT12	2	64	0	66	0.525026
ACOT2	2	64	0	66	0.525026
ACSL1	2	64	0	66	0.525026
ACSM1	2	64	0	66	0.525026
ACTG1	2	64	0	66	0.525026
ACTN4	2	64	0	66	0.525026
ACTRT2	2	64	0	66	0.525026
ACVR1B	2	64	0	66	0.525026
ADAM10	2	64	0	66	0.525026
ADAM7	2	64	0	66	0.525026
ADAMTS10	2	64	0	66	0.525026
ADAMTSL4	2	64	0	66	0.525026
ADCK3	2	64	0	66	0.525026
ADH4	2	64	0	66	0.525026
ADH7	2	64	0	66	0.525026
AFMID	2	64	0	66	0.525026
AGAP2	2	64	0	66	0.525026
AGL	2	64	0	66	0.525026
AICDA	2	64	0	66	0.525026
AKR1B15	2	64	0	66	0.525026
ALDH1A2	2	64	0	66	0.525026
ALDH1L1	2	64	0	66	0.525026
ALDOC	2	64	0	66	0.525026
ALG12	2	64	0	66	0.525026
ALKBH4	2	64	0	66	0.525026
ALOX12B	2	64	0	66	0.525026
ALOX5	2	64	0	66	0.525026
ALS2	2	64	0	66	0.525026
AMELY	2	64	0	66	0.525026
AMMECR1	2	64	0	66	0.525026
AMY1B	2	64	0	66	0.525026
ANKRD20A3	2	64	0	66	0.525026
ANKRD20A4	2	64	0	66	0.525026
ANKS4B	2	64	0	66	0.525026
AOAH	2	64	0	66	0.525026
AP1G1	2	64	0	66	0.525026
AP2A2	2	64	0	66	0.525026
APAF1	2	64	0	66	0.525026
APLP2	2	64	0	66	0.525026
APOL3	2	64	0	66	0.525026
APPBP2	2	64	0	66	0.525026
ARFIP1	2	64	0	66	0.525026
ARHGAP17	2	64	0	66	0.525026
ARHGEF9	2	64	0	66	0.525026
ARID5B	2	64	0	66	0.525026
ARNT	2	64	0	66	0.525026
ARSJ	2	64	0	66	0.525026
ASAP2	2	64	0	66	0.525026
ASGR2	2	64	0	66	0.525026
ATP1A3	2	64	0	66	0.525026
ATXN7L2	2	64	0	66	0.525026
AVPR2	2	64	0	66	0.525026
BAG6	2	64	0	66	0.525026
BBS2	2	64	0	66	0.525026
BHLHE40	2	64	0	66	0.525026
BICD1	2	64	0	66	0.525026
BPHL	2	64	0	66	0.525026
BPI	2	64	0	66	0.525026
BRSK1	2	64	0	66	0.525026
BST1	2	64	0	66	0.525026
C10orf2	2	64	0	66	0.525026
C10orf25	2	64	0	66	0.525026
C10orf68	2	64	0	66	0.525026
C10orf76	2	64	0	66	0.525026
C11orf80	2	64	0	66	0.525026
C12orf12	2	64	0	66	0.525026
C12orf71	2	64	0	66	0.525026
C15orf27	2	64	0	66	0.525026
C15orf38-AP3S2	2	64	0	66	0.525026
C15orf41	2	64	0	66	0.525026
C15orf52	2	64	0	66	0.525026
C16orf87	2	64	0	66	0.525026
C1GALT1	2	64	0	66	0.525026
C1QTNF1	2	64	0	66	0.525026
C1orf200	2	64	0	66	0.525026
C20orf132	2	64	0	66	0.525026
C20orf85	2	64	0	66	0.525026
C2orf53	2	64	0	66	0.525026
C2orf77	2	64	0	66	0.525026
C3orf30	2	64	0	66	0.525026
C3orf35	2	64	0	66	0.525026
C3orf70	2	64	0	66	0.525026
C4orf22	2	64	0	66	0.525026
C6orf170	2	64	0	66	0.525026
C6orf47	2	64	0	66	0.525026
C8orf74	2	64	0	66	0.525026
CACNA1A	2	64	0	66	0.525026
CACNB1	2	64	0	66	0.525026
CACNG6	2	64	0	66	0.525026
CAPN10	2	64	0	66	0.525026
CASC3	2	64	0	66	0.525026
CAST	2	64	0	66	0.525026
CATSPERG	2	64	0	66	0.525026
CCDC155	2	64	0	66	0.525026
CCDC169-SOHLH2	2	64	0	66	0.525026
CCDC39	2	64	0	66	0.525026
CCDC63	2	64	0	66	0.525026
CCR6	2	64	0	66	0.525026
CD1D	2	64	0	66	0.525026
CD28	2	64	0	66	0.525026
CD40LG	2	64	0	66	0.525026
CD82	2	64	0	66	0.525026
CDC40	2	64	0	66	0.525026
CDC42BPB	2	64	0	66	0.525026
CDH13	2	64	0	66	0.525026
CDON	2	64	0	66	0.525026
CELF1	2	64	0	66	0.525026
CENPP	2	64	0	66	0.525026
CEP170	2	64	0	66	0.525026
CEP290	2	64	0	66	0.525026
CEP85L	2	64	0	66	0.525026
CEP89	2	64	0	66	0.525026
CES3	2	64	0	66	0.525026
CHD1	2	64	0	66	0.525026
CHIT1	2	64	0	66	0.525026
CHPF	2	64	0	66	0.525026
CHRNA1	2	64	0	66	0.525026
CHRND	2	64	0	66	0.525026
CIITA	2	64	0	66	0.525026
CKAP4	2	64	0	66	0.525026
CLASP2	2	64	0	66	0.525026
CLEC14A	2	64	0	66	0.525026
CLEC1B	2	64	0	66	0.525026
CLEC4M	2	64	0	66	0.525026
CLMN	2	64	0	66	0.525026
CLN3	2	64	0	66	0.525026
CLU	2	64	0	66	0.525026
CNKSR1	2	64	0	66	0.525026
CNOT2	2	64	0	66	0.525026
CNTRL	2	64	0	66	0.525026
COG3	2	64	0	66	0.525026
COG7	2	64	0	66	0.525026
COIL	2	64	0	66	0.525026
COL4A4	2	64	0	66	0.525026
COLQ	2	64	0	66	0.525026
COMMD8	2	64	0	66	0.525026
CPOX	2	64	0	66	0.525026
CPQ	2	64	0	66	0.525026
CPT1A	2	64	0	66	0.525026
CRB2	2	64	0	66	0.525026
CSE1L	2	64	0	66	0.525026
CTIF	2	64	0	66	0.525026
CTSG	2	64	0	66	0.525026
CTSL3	2	64	0	66	0.525026
CUEDC1	2	64	0	66	0.525026
CUL3	2	64	0	66	0.525026
CUL7	2	64	0	66	0.525026
CXCR2P1	2	64	0	66	0.525026
CYP20A1	2	64	0	66	0.525026
CYP2A6	2	64	0	66	0.525026
DBNDD2	2	64	0	66	0.525026
DCAF4L1	2	64	0	66	0.525026
DEFB115	2	64	0	66	0.525026
DENND1B	2	64	0	66	0.525026
DHRS11	2	64	0	66	0.525026
DHRS9	2	64	0	66	0.525026
DHX34	2	64	0	66	0.525026
DIAPH2	2	64	0	66	0.525026
DIRC2	2	64	0	66	0.525026
DIS3	2	64	0	66	0.525026
DISP2	2	64	0	66	0.525026
DLL3	2	64	0	66	0.525026
DNAJC1	2	64	0	66	0.525026
DNMT1	2	64	0	66	0.525026
DPY19L4	2	64	0	66	0.525026
DUOX2	2	64	0	66	0.525026
ECT2L	2	64	0	66	0.525026
EIF1B	2	64	0	66	0.525026
ELOVL6	2	64	0	66	0.525026
EPB41L1	2	64	0	66	0.525026
EPC2	2	64	0	66	0.525026
EPDR1	2	64	0	66	0.525026
EPHB2	2	64	0	66	0.525026
ERBB3	2	64	0	66	0.525026
ERCC6L2	2	64	0	66	0.525026
ERGIC3	2	64	0	66	0.525026
ESYT2	2	64	0	66	0.525026
EXOC8	2	64	0	66	0.525026
FAM21B	2	64	0	66	0.525026
FAM46A	2	64	0	66	0.525026
FAM55C	2	64	0	66	0.525026
FAM75A3	2	64	0	66	0.525026
FAM86DP	2	64	0	66	0.525026
FAM9B	2	64	0	66	0.525026
FBXO30	2	64	0	66	0.525026
FCRLA	2	64	0	66	0.525026
FERMT1	2	64	0	66	0.525026
FGFR2	2	64	0	66	0.525026
FH	2	64	0	66	0.525026
FIBCD1	2	64	0	66	0.525026
FIBIN	2	64	0	66	0.525026
FLNB	2	64	0	66	0.525026
FMNL1	2	64	0	66	0.525026
FOXN4	2	64	0	66	0.525026
FSTL1	2	64	0	66	0.525026
G6PD	2	64	0	66	0.525026
GAB4	2	64	0	66	0.525026
GABRP	2	64	0	66	0.525026
GAD1	2	64	0	66	0.525026
GANAB	2	64	0	66	0.525026
GATA6	2	64	0	66	0.525026
GATAD2A	2	64	0	66	0.525026
GBP1	2	64	0	66	0.525026
GCM2	2	64	0	66	0.525026
GCNT1	2	64	0	66	0.525026
GCOM1	2	64	0	66	0.525026
GDF10	2	64	0	66	0.525026
GDF9	2	64	0	66	0.525026
GFRA1	2	64	0	66	0.525026
GFRAL	2	64	0	66	0.525026
GGNBP2	2	64	0	66	0.525026
GIGYF1	2	64	0	66	0.525026
GIMAP4	2	64	0	66	0.525026
GIPC2	2	64	0	66	0.525026
GIPR	2	64	0	66	0.525026
GLRA1	2	64	0	66	0.525026
GMEB1	2	64	0	66	0.525026
GNAT3	2	64	0	66	0.525026
GNG12	2	64	0	66	0.525026
GOLGA3	2	64	0	66	0.525026
GOLGA4	2	64	0	66	0.525026
GOT1L1	2	64	0	66	0.525026
GPR132	2	64	0	66	0.525026
GRIN1	2	64	0	66	0.525026
GSTM5	2	64	0	66	0.525026
GZF1	2	64	0	66	0.525026
HADHB	2	64	0	66	0.525026
HAPLN4	2	64	0	66	0.525026
HAUS4	2	64	0	66	0.525026
HAVCR2	2	64	0	66	0.525026
HBG1	2	64	0	66	0.525026
HEMGN	2	64	0	66	0.525026
HIF1A	2	64	0	66	0.525026
HIRA	2	64	0	66	0.525026
HIST1H1B	2	64	0	66	0.525026
HIST1H2BB	2	64	0	66	0.525026
HLA-DQB2	2	64	0	66	0.525026
HNRNPA3P1	2	64	0	66	0.525026
HOXA2	2	64	0	66	0.525026
HOXA9	2	64	0	66	0.525026
HOXB4	2	64	0	66	0.525026
HOXC10	2	64	0	66	0.525026
HP1BP3	2	64	0	66	0.525026
HS3ST3A1	2	64	0	66	0.525026
HSP90AB4P	2	64	0	66	0.525026
HTR1B	2	64	0	66	0.525026
HTR3A	2	64	0	66	0.525026
HTR4	2	64	0	66	0.525026
IFIT1B	2	64	0	66	0.525026
IFNA17	2	64	0	66	0.525026
IFNA21	2	64	0	66	0.525026
IFNA6	2	64	0	66	0.525026
IGLON5	2	64	0	66	0.525026
IL17A	2	64	0	66	0.525026
IL17RE	2	64	0	66	0.525026
IL1RL2	2	64	0	66	0.525026
IL27	2	64	0	66	0.525026
IL2RA	2	64	0	66	0.525026
IL2RG	2	64	0	66	0.525026
INSL5	2	64	0	66	0.525026
INTS4	2	64	0	66	0.525026
INTU	2	64	0	66	0.525026
IRAK4	2	64	0	66	0.525026
ISOC1	2	64	0	66	0.525026
ITIH1	2	64	0	66	0.525026
JHDM1D	2	64	0	66	0.525026
JMY	2	64	0	66	0.525026
KAT6A	2	64	0	66	0.525026
KAT6B	2	64	0	66	0.525026
KATNA1	2	64	0	66	0.525026
KBTBD2	2	64	0	66	0.525026
KCMF1	2	64	0	66	0.525026
KCNF1	2	64	0	66	0.525026
KCNJ10	2	64	0	66	0.525026
KCNQ3	2	64	0	66	0.525026
KIAA0090	2	64	0	66	0.525026
KIAA0895L	2	64	0	66	0.525026
KIAA1191	2	64	0	66	0.525026
KIAA1841	2	64	0	66	0.525026
KIF13B	2	64	0	66	0.525026
KIF9	2	64	0	66	0.525026
KIFC1	2	64	0	66	0.525026
KLF3	2	64	0	66	0.525026
KLHL15	2	64	0	66	0.525026
KLK8	2	64	0	66	0.525026
KLRF1	2	64	0	66	0.525026
KMO	2	64	0	66	0.525026
KRT40	2	64	0	66	0.525026
KRT6A	2	64	0	66	0.525026
KRTAP10-9	2	64	0	66	0.525026
KRTAP13-1	2	64	0	66	0.525026
KRTAP13-3	2	64	0	66	0.525026
KRTAP13-4	2	64	0	66	0.525026
KRTAP27-1	2	64	0	66	0.525026
KRTAP4-9	2	64	0	66	0.525026
LAIR1	2	64	0	66	0.525026
LAMP3	2	64	0	66	0.525026
LAT	2	64	0	66	0.525026
LATS1	2	64	0	66	0.525026
LBP	2	64	0	66	0.525026
LCAT	2	64	0	66	0.525026
LECT1	2	64	0	66	0.525026
LGALS9	2	64	0	66	0.525026
LGI3	2	64	0	66	0.525026
LHFPL5	2	64	0	66	0.525026
LHX3	2	64	0	66	0.525026
LIN7C	2	64	0	66	0.525026
LRAT	2	64	0	66	0.525026
LRIT3	2	64	0	66	0.525026
LRRC18	2	64	0	66	0.525026
LRRC40	2	64	0	66	0.525026
LRRC58	2	64	0	66	0.525026
LRRC8D	2	64	0	66	0.525026
LTN1	2	64	0	66	0.525026
LY86	2	64	0	66	0.525026
LY96	2	64	0	66	0.525026
LYPD1	2	64	0	66	0.525026
MACC1	2	64	0	66	0.525026
MAGEF1	2	64	0	66	0.525026
MAN2A1	2	64	0	66	0.525026
MAN2C1	2	64	0	66	0.525026
MAP3K13	2	64	0	66	0.525026
MAP4K4	2	64	0	66	0.525026
2018-03-04	2	64	0	66	0.525026
MBD4	2	64	0	66	0.525026
MC3R	2	64	0	66	0.525026
MCC	2	64	0	66	0.525026
MCCC1	2	64	0	66	0.525026
MCRS1	2	64	0	66	0.525026
MEF2C	2	64	0	66	0.525026
MEOX2	2	64	0	66	0.525026
MET	2	64	0	66	0.525026
METTL22	2	64	0	66	0.525026
MFSD9	2	64	0	66	0.525026
MIER3	2	64	0	66	0.525026
MKI67IP	2	64	0	66	0.525026
MLF2	2	64	0	66	0.525026
MMP1	2	64	0	66	0.525026
MMP9	2	64	0	66	0.525026
MORC4	2	64	0	66	0.525026
MRC1	2	64	0	66	0.525026
MRE11A	2	64	0	66	0.525026
MRPL39	2	64	0	66	0.525026
MRPS18B	2	64	0	66	0.525026
MRPS30	2	64	0	66	0.525026
MSC	2	64	0	66	0.525026
MSH6	2	64	0	66	0.525026
MT4	2	64	0	66	0.525026
MTM1	2	64	0	66	0.525026
MTMR7	2	64	0	66	0.525026
MUSK	2	64	0	66	0.525026
MUT	2	64	0	66	0.525026
MUTYH	2	64	0	66	0.525026
MYBPH	2	64	0	66	0.525026
MYEOV	2	64	0	66	0.525026
MYL10	2	64	0	66	0.525026
MYL9	2	64	0	66	0.525026
MYO1D	2	64	0	66	0.525026
NAA15	2	64	0	66	0.525026
NAALAD2	2	64	0	66	0.525026
NAGPA	2	64	0	66	0.525026
NBEAL1	2	64	0	66	0.525026
NBPF1	2	64	0	66	0.525026
NCAPD2	2	64	0	66	0.525026
NCKAP5L	2	64	0	66	0.525026
NCOA7	2	64	0	66	0.525026
NDST2	2	64	0	66	0.525026
NDUFS1	2	64	0	66	0.525026
NEDD1	2	64	0	66	0.525026
NEU4	2	64	0	66	0.525026
NEUROD6	2	64	0	66	0.525026
NFE2L1	2	64	0	66	0.525026
NGEF	2	64	0	66	0.525026
NHSL2	2	64	0	66	0.525026
NMD3	2	64	0	66	0.525026
NOS1AP	2	64	0	66	0.525026
NOX1	2	64	0	66	0.525026
NR3C1	2	64	0	66	0.525026
NUDT2	2	64	0	66	0.525026
OCEL1	2	64	0	66	0.525026
OIT3	2	64	0	66	0.525026
OLAH	2	64	0	66	0.525026
OR10A4	2	64	0	66	0.525026
OR10A7	2	64	0	66	0.525026
OR13C2	2	64	0	66	0.525026
OR13C5	2	64	0	66	0.525026
OR14J1	2	64	0	66	0.525026
OR2B6	2	64	0	66	0.525026
OR2C1	2	64	0	66	0.525026
OR2F2	2	64	0	66	0.525026
OR2Z1	2	64	0	66	0.525026
OR4D10	2	64	0	66	0.525026
OR4K1	2	64	0	66	0.525026
OR51B4	2	64	0	66	0.525026
OR51B6	2	64	0	66	0.525026
OR51I1	2	64	0	66	0.525026
OR5P3	2	64	0	66	0.525026
OR5V1	2	64	0	66	0.525026
OR6C1	2	64	0	66	0.525026
OR6K3	2	64	0	66	0.525026
OR7C1	2	64	0	66	0.525026
OR8B12	2	64	0	66	0.525026
OR8B3	2	64	0	66	0.525026
OR8J1	2	64	0	66	0.525026
OR9A2	2	64	0	66	0.525026
OS9	2	64	0	66	0.525026
OSBP2	2	64	0	66	0.525026
OSM	2	64	0	66	0.525026
OTOL1	2	64	0	66	0.525026
OTP	2	64	0	66	0.525026
P2RX3	2	64	0	66	0.525026
PAFAH1B1	2	64	0	66	0.525026
PAPSS2	2	64	0	66	0.525026
PARG	2	64	0	66	0.525026
PARP14	2	64	0	66	0.525026
PAX5	2	64	0	66	0.525026
PCYOX1L	2	64	0	66	0.525026
PDS5B	2	64	0	66	0.525026
PEAR1	2	64	0	66	0.525026
PEX1	2	64	0	66	0.525026
PIGN	2	64	0	66	0.525026
PILRB	2	64	0	66	0.525026
PIP5K1B	2	64	0	66	0.525026
PITPNM1	2	64	0	66	0.525026
PLAA	2	64	0	66	0.525026
PLD3	2	64	0	66	0.525026
PLEK	2	64	0	66	0.525026
PLOD3	2	64	0	66	0.525026
POLA2	2	64	0	66	0.525026
POLR3D	2	64	0	66	0.525026
POPDC2	2	64	0	66	0.525026
PPFIA4	2	64	0	66	0.525026
PPM1B	2	64	0	66	0.525026
PPM1G	2	64	0	66	0.525026
PPM1L	2	64	0	66	0.525026
PPP1R13L	2	64	0	66	0.525026
PPP1R21	2	64	0	66	0.525026
PPP1R3C	2	64	0	66	0.525026
PRDM4	2	64	0	66	0.525026
PRDX4	2	64	0	66	0.525026
PREPL	2	64	0	66	0.525026
PRKAR1B	2	64	0	66	0.525026
PRPF18	2	64	0	66	0.525026
PRPF31	2	64	0	66	0.525026
PRPS2	2	64	0	66	0.525026
PRR12	2	64	0	66	0.525026
PRR5-ARHGAP8	2	64	0	66	0.525026
PRRG1	2	64	0	66	0.525026
PRSS12	2	64	0	66	0.525026
PSMD11	2	64	0	66	0.525026
PTEN	2	64	0	66	0.525026
PTGFRN	2	64	0	66	0.525026
PTGS2	2	64	0	66	0.525026
PTK7	2	64	0	66	0.525026
PTPN18	2	64	0	66	0.525026
PTRF	2	64	0	66	0.525026
PURB	2	64	0	66	0.525026
PXMP4	2	64	0	66	0.525026
RAB26	2	64	0	66	0.525026
RAB40AL	2	64	0	66	0.525026
RABL3	2	64	0	66	0.525026
RAD51AP1	2	64	0	66	0.525026
RASA1	2	64	0	66	0.525026
RASSF2	2	64	0	66	0.525026
RBM28	2	64	0	66	0.525026
RBM41	2	64	0	66	0.525026
RBM42	2	64	0	66	0.525026
RBM47	2	64	0	66	0.525026
RCSD1	2	64	0	66	0.525026
RERG	2	64	0	66	0.525026
RERGL	2	64	0	66	0.525026
RFPL1	2	64	0	66	0.525026
RGS21	2	64	0	66	0.525026
RGS7BP	2	64	0	66	0.525026
RGS8	2	64	0	66	0.525026
RIN1	2	64	0	66	0.525026
RINT1	2	64	0	66	0.525026
RIPK4	2	64	0	66	0.525026
RNF138	2	64	0	66	0.525026
RNF144A	2	64	0	66	0.525026
RNF144B	2	64	0	66	0.525026
RNF148	2	64	0	66	0.525026
RNF220	2	64	0	66	0.525026
RNF5	2	64	0	66	0.525026
RNLS	2	64	0	66	0.525026
RPL13AP6	2	64	0	66	0.525026
RQCD1	2	64	0	66	0.525026
RRP1	2	64	0	66	0.525026
RSAD2	2	64	0	66	0.525026
RUFY1	2	64	0	66	0.525026
RUNDC1	2	64	0	66	0.525026
RUNX3	2	64	0	66	0.525026
SATB1	2	64	0	66	0.525026
SCAF11	2	64	0	66	0.525026
SCFD2	2	64	0	66	0.525026
SCGN	2	64	0	66	0.525026
SCLT1	2	64	0	66	0.525026
SCML4	2	64	0	66	0.525026
SCP2	2	64	0	66	0.525026
SCUBE2	2	64	0	66	0.525026
SCYL1	2	64	0	66	0.525026
SCYL2	2	64	0	66	0.525026
SDHAP2	2	64	0	66	0.525026
SEC16B	2	64	0	66	0.525026
SEC22B	2	64	0	66	0.525026
SEMA6C	2	64	0	66	0.525026
SENP6	2	64	0	66	0.525026
SERAC1	2	64	0	66	0.525026
SERPINB11	2	64	0	66	0.525026
SERTAD2	2	64	0	66	0.525026
SEZ6	2	64	0	66	0.525026
SFRP4	2	64	0	66	0.525026
SH3BP1	2	64	0	66	0.525026
SHPK	2	64	0	66	0.525026
SIAH2	2	64	0	66	0.525026
SIN3A	2	64	0	66	0.525026
SIPA1L3	2	64	0	66	0.525026
SIX3	2	64	0	66	0.525026
SLC14A1	2	64	0	66	0.525026
SLC17A9	2	64	0	66	0.525026
SLC22A11	2	64	0	66	0.525026
SLC25A13	2	64	0	66	0.525026
SLC25A32	2	64	0	66	0.525026
SLC2A10	2	64	0	66	0.525026
SLC35G5	2	64	0	66	0.525026
SLC38A11	2	64	0	66	0.525026
SLC44A1	2	64	0	66	0.525026
SLC9A3	2	64	0	66	0.525026
SLFN5	2	64	0	66	0.525026
SMARCD2	2	64	0	66	0.525026
SMC3	2	64	0	66	0.525026
SMCHD1	2	64	0	66	0.525026
SMU1	2	64	0	66	0.525026
SNIP1	2	64	0	66	0.525026
SNX13	2	64	0	66	0.525026
SNX29	2	64	0	66	0.525026
SORBS3	2	64	0	66	0.525026
SP110	2	64	0	66	0.525026
ST6GALNAC1	2	64	0	66	0.525026
ST6GALNAC5	2	64	0	66	0.525026
STIL	2	64	0	66	0.525026
STIM1	2	64	0	66	0.525026
STK36	2	64	0	66	0.525026
STK4	2	64	0	66	0.525026
STXBP1	2	64	0	66	0.525026
SUN3	2	64	0	66	0.525026
SURF6	2	64	0	66	0.525026
SUSD5	2	64	0	66	0.525026
SYAP1	2	64	0	66	0.525026
SYCP3	2	64	0	66	0.525026
SYNM	2	64	0	66	0.525026
SYT6	2	64	0	66	0.525026
TAGAP	2	64	0	66	0.525026
TAX1BP1	2	64	0	66	0.525026
TCEB3C	2	64	0	66	0.525026
TCRBV12S3	2	64	0	66	0.525026
TCTE1	2	64	0	66	0.525026
TDG	2	64	0	66	0.525026
TDRD3	2	64	0	66	0.525026
TECPR2	2	64	0	66	0.525026
TEDDM1	2	64	0	66	0.525026
TERT	2	64	0	66	0.525026
TEX2	2	64	0	66	0.525026
TFRC	2	64	0	66	0.525026
TGM1	2	64	0	66	0.525026
THAP4	2	64	0	66	0.525026
THUMPD2	2	64	0	66	0.525026
TICAM1	2	64	0	66	0.525026
TIGD2	2	64	0	66	0.525026
TIGD7	2	64	0	66	0.525026
TJP1	2	64	0	66	0.525026
TJP3	2	64	0	66	0.525026
TLE3	2	64	0	66	0.525026
TLK2	2	64	0	66	0.525026
TM9SF3	2	64	0	66	0.525026
TMEM100	2	64	0	66	0.525026
TMEM131	2	64	0	66	0.525026
TMEM169	2	64	0	66	0.525026
TMPRSS11F	2	64	0	66	0.525026
TMPRSS2	2	64	0	66	0.525026
TNFRSF8	2	64	0	66	0.525026
TNRC6C	2	64	0	66	0.525026
TPI1	2	64	0	66	0.525026
TPSD1	2	64	0	66	0.525026
TPST2	2	64	0	66	0.525026
TRBV7-3	2	64	0	66	0.525026
TRIM25	2	64	0	66	0.525026
TRIM9	2	64	0	66	0.525026
TRPC1	2	64	0	66	0.525026
TSC22D1	2	64	0	66	0.525026
TSEN34	2	64	0	66	0.525026
TSGA10IP	2	64	0	66	0.525026
TSGA13	2	64	0	66	0.525026
TSSC1	2	64	0	66	0.525026
TTC21B	2	64	0	66	0.525026
TTC30B	2	64	0	66	0.525026
TTLL2	2	64	0	66	0.525026
TUBA3E	2	64	0	66	0.525026
TUBB1	2	64	0	66	0.525026
TUBB2B	2	64	0	66	0.525026
TUBB4A	2	64	0	66	0.525026
TULP4	2	64	0	66	0.525026
TXNDC9	2	64	0	66	0.525026
U2AF2	2	64	0	66	0.525026
UBXN10	2	64	0	66	0.525026
UCMA	2	64	0	66	0.525026
UGT2A3	2	64	0	66	0.525026
UQCRB	2	64	0	66	0.525026
USP25	2	64	0	66	0.525026
USP49	2	64	0	66	0.525026
UTP23	2	64	0	66	0.525026
UXS1	2	64	0	66	0.525026
VEPH1	2	64	0	66	0.525026
VHLL	2	64	0	66	0.525026
VRK2	2	64	0	66	0.525026
VSIG1	2	64	0	66	0.525026
VSNL1	2	64	0	66	0.525026
VSTM1	2	64	0	66	0.525026
VSX1	2	64	0	66	0.525026
WASF1	2	64	0	66	0.525026
WBP11	2	64	0	66	0.525026
WDR64	2	64	0	66	0.525026
WNT16	2	64	0	66	0.525026
WNT2	2	64	0	66	0.525026
WNT8A	2	64	0	66	0.525026
WNT9B	2	64	0	66	0.525026
XKR6	2	64	0	66	0.525026
YEATS2	2	64	0	66	0.525026
ZBED2	2	64	0	66	0.525026
ZBTB16	2	64	0	66	0.525026
ZBTB33	2	64	0	66	0.525026
ZBTB45	2	64	0	66	0.525026
ZC3H6	2	64	0	66	0.525026
ZFP3	2	64	0	66	0.525026
ZG16B	2	64	0	66	0.525026
ZIC3	2	64	0	66	0.525026
ZMPSTE24	2	64	0	66	0.525026
ZMYM1	2	64	0	66	0.525026
ZNF154	2	64	0	66	0.525026
ZNF157	2	64	0	66	0.525026
ZNF2	2	64	0	66	0.525026
ZNF211	2	64	0	66	0.525026
ZNF275	2	64	0	66	0.525026
ZNF276	2	64	0	66	0.525026
ZNF282	2	64	0	66	0.525026
ZNF311	2	64	0	66	0.525026
ZNF320	2	64	0	66	0.525026
ZNF322	2	64	0	66	0.525026
ZNF334	2	64	0	66	0.525026
ZNF395	2	64	0	66	0.525026
ZNF416	2	64	0	66	0.525026
ZNF419	2	64	0	66	0.525026
ZNF425	2	64	0	66	0.525026
ZNF440	2	64	0	66	0.525026
ZNF493	2	64	0	66	0.525026
ZNF547	2	64	0	66	0.525026
ZNF560	2	64	0	66	0.525026
ZNF570	2	64	0	66	0.525026
ZNF597	2	64	0	66	0.525026
ZNF622	2	64	0	66	0.525026
ZNF630	2	64	0	66	0.525026
ZNF668	2	64	0	66	0.525026
ZNF681	2	64	0	66	0.525026
ZNF704	2	64	0	66	0.525026
ZNF709	2	64	0	66	0.525026
ZNF718	2	64	0	66	0.525026
ZNF79	2	64	0	66	0.525026
ZNF829	2	64	0	66	0.525026
ZPLD1	2	64	0	66	0.525026
ZRANB2	2	64	0	66	0.525026
ZSCAN10	2	64	0	66	0.525026
FMN2	7	64	11	66	0.527984
ABCA1	7	64	4	66	0.531319
ABCB1	7	64	4	66	0.531319
ACACA	7	64	4	66	0.531319
CARD8	7	64	4	66	0.531319
DNAH7	7	64	4	66	0.531319
F13A1	7	64	4	66	0.531319
FAM123C	7	64	4	66	0.531319
FAM75D1	7	64	4	66	0.531319
INPP5D	7	64	4	66	0.531319
LRP2	7	64	4	66	0.531319
LRRTM4	7	64	4	66	0.531319
MYO18B	7	64	4	66	0.531319
MYOCD	7	64	4	66	0.531319
ODZ1	7	64	4	66	0.531319
PTPRT	7	64	4	66	0.531319
SLITRK4	7	64	4	66	0.531319
TRPA1	7	64	4	66	0.531319
UTRN	7	64	4	66	0.531319
AASDH	0	64	2	66	0.540597
ABAT	0	64	2	66	0.540597
ABL1	0	64	2	66	0.540597
ACAD9	0	64	2	66	0.540597
ACSBG1	0	64	2	66	0.540597
ACSL5	0	64	2	66	0.540597
ACTBL2	0	64	2	66	0.540597
AFF3	0	64	2	66	0.540597
AGTR1	0	64	2	66	0.540597
AGTR2	0	64	2	66	0.540597
AKNAD1	0	64	2	66	0.540597
AKR1B1	0	64	2	66	0.540597
ALKBH1	0	64	2	66	0.540597
ALOX15B	0	64	2	66	0.540597
ALX4	0	64	2	66	0.540597
AMHR2	0	64	2	66	0.540597
ANKH	0	64	2	66	0.540597
ANKRD11	0	64	2	66	0.540597
ANKRD13C	0	64	2	66	0.540597
ANKRD16	0	64	2	66	0.540597
ANKRD45	0	64	2	66	0.540597
ANKS1A	0	64	2	66	0.540597
ANPEP	0	64	2	66	0.540597
AOC2	0	64	2	66	0.540597
AP4E1	0	64	2	66	0.540597
ARHGAP24	0	64	2	66	0.540597
ARHGAP29	0	64	2	66	0.540597
ARHGEF7	0	64	2	66	0.540597
ARID4B	0	64	2	66	0.540597
ASCL3	0	64	2	66	0.540597
ASIC5	0	64	2	66	0.540597
ATG4D	0	64	2	66	0.540597
ATP2C1	0	64	2	66	0.540597
ATXN2L	0	64	2	66	0.540597
AZGP1P1	0	64	2	66	0.540597
B3GNT3	0	64	2	66	0.540597
BACH2	0	64	2	66	0.540597
BBS1	0	64	2	66	0.540597
BBS10	0	64	2	66	0.540597
BCL2L11	0	64	2	66	0.540597
BCL6B	0	64	2	66	0.540597
BEND5	0	64	2	66	0.540597
BEST4	0	64	2	66	0.540597
BHMT	0	64	2	66	0.540597
BLID	0	64	2	66	0.540597
BMP15	0	64	2	66	0.540597
BPTF	0	64	2	66	0.540597
BRAP	0	64	2	66	0.540597
BRCA2	0	64	2	66	0.540597
BSN	0	64	2	66	0.540597
BSX	0	64	2	66	0.540597
BTBD17	0	64	2	66	0.540597
BTN2A1	0	64	2	66	0.540597
C10orf120	0	64	2	66	0.540597
C11orf35	0	64	2	66	0.540597
C11orf74	0	64	2	66	0.540597
C13orf33	0	64	2	66	0.540597
C14orf169	0	64	2	66	0.540597
C14orf28	0	64	2	66	0.540597
C14orf93	0	64	2	66	0.540597
C15orf55	0	64	2	66	0.540597
C16orf7	0	64	2	66	0.540597
C17orf66	0	64	2	66	0.540597
C1QB	0	64	2	66	0.540597
C1orf201	0	64	2	66	0.540597
C1orf49	0	64	2	66	0.540597
C22orf28	0	64	2	66	0.540597
C3orf65	0	64	2	66	0.540597
CAPG	0	64	2	66	0.540597
CAPN13	0	64	2	66	0.540597
CASP4	0	64	2	66	0.540597
CATSPER3	0	64	2	66	0.540597
CCBL1	0	64	2	66	0.540597
CCDC138	0	64	2	66	0.540597
CCDC61	0	64	2	66	0.540597
CCL7	0	64	2	66	0.540597
CCRL2	0	64	2	66	0.540597
CCT6A	0	64	2	66	0.540597
CD177	0	64	2	66	0.540597
CD40	0	64	2	66	0.540597
CDC42BPA	0	64	2	66	0.540597
CDH16	0	64	2	66	0.540597
CDH22	0	64	2	66	0.540597
CDHR1	0	64	2	66	0.540597
CDK15	0	64	2	66	0.540597
CDKN1B	0	64	2	66	0.540597
CDYL	0	64	2	66	0.540597
CELA1	0	64	2	66	0.540597
CFC1B	0	64	2	66	0.540597
CHST4	0	64	2	66	0.540597
CHST5	0	64	2	66	0.540597
CLINT1	0	64	2	66	0.540597
CMAS	0	64	2	66	0.540597
CMTM7	0	64	2	66	0.540597
CNKSR3	0	64	2	66	0.540597
CNP	0	64	2	66	0.540597
COL17A1	0	64	2	66	0.540597
COL2A1	0	64	2	66	0.540597
COPA	0	64	2	66	0.540597
CORO1C	0	64	2	66	0.540597
COTL1	0	64	2	66	0.540597
COX7A2L	0	64	2	66	0.540597
CPM	0	64	2	66	0.540597
CPNE5	0	64	2	66	0.540597
CPZ	0	64	2	66	0.540597
CRIP3	0	64	2	66	0.540597
CRISP3	0	64	2	66	0.540597
CRLF1	0	64	2	66	0.540597
CRLF2	0	64	2	66	0.540597
CSNK1A1L	0	64	2	66	0.540597
CTAGE5	0	64	2	66	0.540597
CTC1	0	64	2	66	0.540597
CTNNA1	0	64	2	66	0.540597
CYC1	0	64	2	66	0.540597
CYP2B6	0	64	2	66	0.540597
DAB2	0	64	2	66	0.540597
DBH	0	64	2	66	0.540597
DDHD1	0	64	2	66	0.540597
DDHD2	0	64	2	66	0.540597
DDIT4	0	64	2	66	0.540597
DDRGK1	0	64	2	66	0.540597
DDX43	0	64	2	66	0.540597
DDX49	0	64	2	66	0.540597
DEF6	0	64	2	66	0.540597
DENND3	0	64	2	66	0.540597
DEPDC1	0	64	2	66	0.540597
DEPTOR	0	64	2	66	0.540597
DGKZ	0	64	2	66	0.540597
DHX29	0	64	2	66	0.540597
DLK1	0	64	2	66	0.540597
DMRTB1	0	64	2	66	0.540597
DNAJA2	0	64	2	66	0.540597
DNAJB14	0	64	2	66	0.540597
DNM1	0	64	2	66	0.540597
DNPEP	0	64	2	66	0.540597
DOCK1	0	64	2	66	0.540597
DOCK6	0	64	2	66	0.540597
DPF3	0	64	2	66	0.540597
DPM1	0	64	2	66	0.540597
DPP4	0	64	2	66	0.540597
DSN1	0	64	2	66	0.540597
DUSP26	0	64	2	66	0.540597
DUSP6	0	64	2	66	0.540597
DYRK3	0	64	2	66	0.540597
ECE2	0	64	2	66	0.540597
EEF1A1	0	64	2	66	0.540597
EFEMP2	0	64	2	66	0.540597
EHD2	0	64	2	66	0.540597
EIF3A	0	64	2	66	0.540597
EIF3K	0	64	2	66	0.540597
ELAC2	0	64	2	66	0.540597
ELSPBP1	0	64	2	66	0.540597
EMX2	0	64	2	66	0.540597
ENDOD1	0	64	2	66	0.540597
ENPP6	0	64	2	66	0.540597
EPC1	0	64	2	66	0.540597
EPCAM	0	64	2	66	0.540597
EPHA2	0	64	2	66	0.540597
ERCC6L	0	64	2	66	0.540597
ERN2	0	64	2	66	0.540597
ESCO1	0	64	2	66	0.540597
ESCO2	0	64	2	66	0.540597
ESPNL	0	64	2	66	0.540597
ESRP2	0	64	2	66	0.540597
EXOC3L1	0	64	2	66	0.540597
EXTL1	0	64	2	66	0.540597
EYA3	0	64	2	66	0.540597
EZH1	0	64	2	66	0.540597
F2RL1	0	64	2	66	0.540597
FAM120B	0	64	2	66	0.540597
FAM124B	0	64	2	66	0.540597
FAM126A	0	64	2	66	0.540597
FAM127C	0	64	2	66	0.540597
FAM179A	0	64	2	66	0.540597
FAM217B	0	64	2	66	0.540597
FAM48A	0	64	2	66	0.540597
FAM71D	0	64	2	66	0.540597
FAM76A	0	64	2	66	0.540597
FAM91A1	0	64	2	66	0.540597
FANCI	0	64	2	66	0.540597
FBXL20	0	64	2	66	0.540597
FBXO48	0	64	2	66	0.540597
FCHO2	0	64	2	66	0.540597
FGD4	0	64	2	66	0.540597
FHOD1	0	64	2	66	0.540597
FLAD1	0	64	2	66	0.540597
FMNL3	0	64	2	66	0.540597
FOXB2	0	64	2	66	0.540597
FOXD4L5	0	64	2	66	0.540597
FPGS	0	64	2	66	0.540597
FRS2	0	64	2	66	0.540597
FSHB	0	64	2	66	0.540597
FUT9	0	64	2	66	0.540597
FYN	0	64	2	66	0.540597
GABRB2	0	64	2	66	0.540597
GAL3ST2	0	64	2	66	0.540597
GALNT2	0	64	2	66	0.540597
GALNTL2	0	64	2	66	0.540597
GBA	0	64	2	66	0.540597
GCA	0	64	2	66	0.540597
GCLC	0	64	2	66	0.540597
GCM1	0	64	2	66	0.540597
GDAP1	0	64	2	66	0.540597
GDF3	0	64	2	66	0.540597
GFI1	0	64	2	66	0.540597
GFPT1	0	64	2	66	0.540597
GHSR	0	64	2	66	0.540597
GJB4	0	64	2	66	0.540597
GLCE	0	64	2	66	0.540597
GLI2	0	64	2	66	0.540597
GLIPR1L1	0	64	2	66	0.540597
GLRX3	0	64	2	66	0.540597
GLT8D1	0	64	2	66	0.540597
GLUD2	0	64	2	66	0.540597
GLYATL2	0	64	2	66	0.540597
GMPPA	0	64	2	66	0.540597
GNAZ	0	64	2	66	0.540597
GP5	0	64	2	66	0.540597
GPD2	0	64	2	66	0.540597
GREB1	0	64	2	66	0.540597
GTF3C3	0	64	2	66	0.540597
GUCA1B	0	64	2	66	0.540597
GUCY2C	0	64	2	66	0.540597
GYS2	0	64	2	66	0.540597
HEXIM1	0	64	2	66	0.540597
HIAT1	0	64	2	66	0.540597
HIPK2	0	64	2	66	0.540597
HIPK3	0	64	2	66	0.540597
HIST1H3E	0	64	2	66	0.540597
HIST3H3	0	64	2	66	0.540597
HLA-DOA	0	64	2	66	0.540597
HMP19	0	64	2	66	0.540597
HOXD10	0	64	2	66	0.540597
HPCAL4	0	64	2	66	0.540597
HPX	0	64	2	66	0.540597
HSD3B7	0	64	2	66	0.540597
HSPA9	0	64	2	66	0.540597
HTR5A	0	64	2	66	0.540597
ICK	0	64	2	66	0.540597
ICOSLG	0	64	2	66	0.540597
IDS	0	64	2	66	0.540597
IFITM3	0	64	2	66	0.540597
IGF1	0	64	2	66	0.540597
IGF2BP1	0	64	2	66	0.540597
IGSF8	0	64	2	66	0.540597
IL10RA	0	64	2	66	0.540597
IL12RB1	0	64	2	66	0.540597
IL22RA1	0	64	2	66	0.540597
IL9R	0	64	2	66	0.540597
INPP5B	0	64	2	66	0.540597
INTS2	0	64	2	66	0.540597
IQGAP3	0	64	2	66	0.540597
ITLN1	0	64	2	66	0.540597
JPH2	0	64	2	66	0.540597
JPH3	0	64	2	66	0.540597
KAT7	0	64	2	66	0.540597
KBTBD10	0	64	2	66	0.540597
KCNA6	0	64	2	66	0.540597
KERA	0	64	2	66	0.540597
KIAA0226L	0	64	2	66	0.540597
KIAA0317	0	64	2	66	0.540597
KIAA1033	0	64	2	66	0.540597
KIAA1199	0	64	2	66	0.540597
KIAA1432	0	64	2	66	0.540597
KIAA1586	0	64	2	66	0.540597
KIAA1715	0	64	2	66	0.540597
[truncated: 9,335 more rows]

## Sheet: Table_S3
Table S3. TNM staging information of LUAD cases with both survival and genome data
Case	T	N	M	Stage	Prognosis
TCGA-38-4630	T2	N0	M0	Stage IB	poor
TCGA-38-4631	T2	N0	M0	Stage IB	poor
TCGA-38-7271	T1	N0	M0	Stage IA	poor
TCGA-44-2666	T2	N0	M0	Stage IB	poor
TCGA-44-2668	T2	N0	M0	Stage IB	poor
TCGA-44-4112	T2a	N0	M0	Stage IB	poor
TCGA-44-6777	T2	NX	MX	Stage IB	poor
TCGA-44-A4SU	T1a	N0	MX	Stage IA	poor
TCGA-49-4487	T1	N0	M0	Stage IA	poor
TCGA-49-4488	T1	N0	MX	Stage IA	poor
TCGA-4B-A93V	T1b	N0	M0	Stage IA	poor
TCGA-50-5931	T2	N0	M0	Stage IB	poor
TCGA-50-5935	T1	N0	M0	Stage IA	poor
TCGA-50-5939	T2	N0	M0	Stage IB	poor
TCGA-50-6673	T1	N0	M0	Stage I	poor
TCGA-55-1592	T2	N0	M0	Stage IA	poor
TCGA-55-8299	T1b	N0	MX	Stage IA	poor
TCGA-55-A4DF	T1b	N0	MX	Stage IA	poor
TCGA-73-4677	T2a	N0	M0	Stage IA	poor
TCGA-78-7535	T2	N0	M0	Stage IB	poor
TCGA-78-7542	T2	N0	M0	Stage IB	poor
TCGA-91-8497	T1a	N0	MX	Stage IA	poor
TCGA-38-4629	T3	N0	M0	Stage IIB	poor
TCGA-44-6779	T2	N1	MX	Stage IIB	poor
TCGA-44-7669	T1b	N1	MX	Stage IIA	poor
TCGA-53-7626	T1	N1	M0	Stage IIA	poor
TCGA-55-6975	T2	N1	M0	Stage IIB	poor
TCGA-55-6984	T2	N1	M0	Stage IIB	poor
TCGA-73-A9RS	T3	N0	M0	Stage IIB	poor
TCGA-78-7147	T2	N1	M0	Stage IIB	poor
TCGA-78-7148	T2	N1	M0	Stage IIB	poor
TCGA-78-7150	T2	N1	M0	Stage IIB	poor
TCGA-78-7166	T2	N1	M0	Stage IIB	poor
TCGA-86-6562	T2a	N1	M0	Stage IIA	poor
TCGA-86-7711	T2a	N1	M0	Stage IIA	poor
TCGA-86-8055	T2a	N1	M0	Stage IIA	poor
TCGA-86-8672	T3	N0	M0	Stage IIB	poor
TCGA-86-A4D0	T2b	N0	M0	Stage IIA	poor
TCGA-95-7562	T2a	N1	M0	Stage IIA	poor
TCGA-L9-A50W	T1b	N1	MX	Stage IIA	poor
TCGA-MP-A4TE	T2b	N0	MX	Stage IIA	poor
TCGA-MP-A4TK	T2	N1	MX	Stage IIB	poor
TCGA-05-4415	T4	N2	M0	Stage IIIB	poor
TCGA-05-5429	T3	N2	M0	Stage IIIA	poor
TCGA-49-4490	T3	N2	M0	Stage IIIA	poor
TCGA-49-4507	T3	N1	M0	Stage IIIA	poor
TCGA-49-4512	T2	N2	MX	Stage IIIA	poor
TCGA-50-5044	T4	N1	M0	Stage IIIB	poor
TCGA-50-5051	T2	N2	M0	Stage IIIA	poor
TCGA-50-5072	T2	N2	M0	Stage IIIA	poor
TCGA-50-5930	T2	N2	M0	Stage IIIA	poor
TCGA-50-5936	T2	N2	M0	Stage IIIA	poor
TCGA-64-1677	T2	N2	M0	Stage IIIA	poor
TCGA-64-5775	T4	N0	M0	Stage IIIA	poor
TCGA-73-4659	T2	N2	M0	Stage IIIA	poor
TCGA-78-7146	T2	N2	M0	Stage IIIA	poor
TCGA-78-7154	T3	N2	M0	Stage IIIA	poor
TCGA-78-7158	T4	N2	M0	Stage IIIB	poor
TCGA-78-7220	T2	N2	M0	Stage IIIA	poor
TCGA-78-7536	T2	N2	M0	Stage IIIA	poor
TCGA-86-7714	T1b	N2	M0	Stage IIIA	poor
TCGA-NJ-A4YI	T2	N2	M0	Stage IIIA	poor
TCGA-05-4402	T2	NX	M1	Stage IV	poor
TCGA-53-7624	T2	N0	M1	Stage IV	poor
TCGA-78-7145	T4	N1	M1	Stage IV	poor
TCGA-78-7156	T4	N1	M1	Stage IV	poor
TCGA-05-4249	T2	N0	M0	Stage IB	good
TCGA-05-4389	T1	N0	M0	Stage IA	good
TCGA-05-4390	T2	N0	M0	Stage IB	good
TCGA-38-4625	T2a	N0	M0	Stage IB	good
TCGA-44-2655	T1	N0	M0	Stage IA	good
TCGA-44-2656	T2	N0	M0	Stage IB	good
TCGA-44-2662	T2	N0	M0	Stage IB	good
TCGA-44-2664	T1	N0	M0	Stage IA	good
TCGA-44-3398	T1b	N0	M0	Stage IA	good
TCGA-44-3917	T2	N0	M0	Stage IB	good
TCGA-44-6776	T1	N0	MX	Stage IA	good
TCGA-44-6778	T1	N0	MX	Stage IA	good
TCGA-49-4501	T2	N0	M0	Stage IB	good
TCGA-49-4514	T1	N0	M0	Stage IA	good
TCGA-50-5045	T2	N1	M0	Stage IA	good
TCGA-50-5049	T2	N0	M0	Stage IA	good
TCGA-55-1595	T1	N0	M0	Stage IA	good
TCGA-62-A46V	T2	N0	M0	Stage IB	good
TCGA-64-1676	T1a	N0	M0	Stage IA	good
TCGA-64-1681	T1	N0	M0	Stage IA	good
TCGA-64-5774	T2	N0	M0	Stage IB	good
TCGA-64-5778	T2	N0	M0	Stage IB	good
TCGA-64-5781	T2	N0	M0	Stage IB	good
TCGA-73-4658	T2	N0	M0	Stage IB	good
TCGA-73-7498	T1b	N0	M0	Stage IA	good
TCGA-78-7143	T2	N0	M0	Stage IB	good
TCGA-78-7152	T2	N0	M0	Stage IB	good
TCGA-78-7155	T2	N0	M0	Stage IB	good
TCGA-78-7159	T1	NX	M0	Stage IA	good
TCGA-78-7162	T1	N0	M0	Stage IA	good
TCGA-78-7163	T2	N0	M0	Stage IB	good
TCGA-78-7537	T2	N0	M0	Stage IB	good
TCGA-78-7540	T2	N0	M0	Stage IB	good
TCGA-91-6829	T2	N0	MX	Stage IB	good
TCGA-97-7547	T2	N0	MX	Stage IB	good
TCGA-97-7552	T2	N0	MX	Stage IB	good
TCGA-MN-A4N4	T1b	N0	M0	Stage IA	good
TCGA-MP-A4T2	T1	N0	M0	Stage IA	good
TCGA-MP-A5C7	T2	N0	M0	Stage IB	good
TCGA-NJ-A4YF	T1	N0	M0	Stage IA	good
TCGA-NJ-A4YG	T2	N0	M0	Stage IB	good
TCGA-38-4626	T2b	N0	M0	Stage IIA	good
TCGA-38-4627	T1b	N1	M0	Stage IIA	good
TCGA-38-4628	T2	N1	M0	Stage IIB	good
TCGA-44-2659	T1	N1	M0	Stage IIB	good
TCGA-44-2665	T2	N1	M0	Stage IIB	good
TCGA-50-5068	T2	N1	MX	Stage IIB	good
TCGA-50-5932	T2	N1	M0	Stage IIB	good
TCGA-62-8395	T3	N0	M0	Stage IIB	good
TCGA-62-8397	T3	N0	M0	Stage IIB	good
TCGA-62-A46U	T2	N1	M0	Stage IIB	good
TCGA-62-A471	T2b	N1	M0	Stage IIB	good
TCGA-64-1678	T2b	N0	M0	Stage IIA	good
TCGA-05-4398	T4	N3	M0	Stage IIIB	good
TCGA-44-3396	T2	N2	M0	Stage IIIA	good
TCGA-50-5933	T4	N2	M0	Stage IIIB	good
TCGA-62-8399	T2	N2	M0	Stage IIIA	good
TCGA-62-8402	T2	N2	M0	Stage IIIA	good
TCGA-MP-A4T9	T2	N2	MX	Stage IIIA	good
TCGA-64-1679	T1	N2	M0	Stage IIIA	good
TCGA-64-1680	T2a	N2	M1	Stage IV	good
TCGA-38-4632	T2	N1	M1	Stage IV	good
TCGA-55-6968	T1	N0	M1	Stage IV	good
TCGA-78-7167	T2	N0	M1	Stage IV	good

## Sheet: Table_S4
Table S4. Comparison of gene somatic mutation rates between good and poor prognosis sub-groups of LUAD cases diagnosed at early stage
Hugo_Symbol	good_Mut	good_Total	poor_Mut	poor_Total	ebt.p
EIF4G1	0	41	4	22	0.112118
SETD2	0	41	4	22	0.112118
MKI67	1	41	5	22	0.135414
NLGN4X	1	41	5	22	0.135414
COL6A3	2	41	6	22	0.139634
CTNNA2	9	41	0	22	0.151265
FAT2	9	41	0	22	0.151265
HMCN1	9	41	0	22	0.151265
PAK7	9	41	0	22	0.151265
ARHGEF6	0	41	3	22	0.208521
ASB11	0	41	3	22	0.208521
ATP7B	0	41	3	22	0.208521
BTN2A3P	0	41	3	22	0.208521
C16orf70	0	41	3	22	0.208521
CPA3	0	41	3	22	0.208521
CWF19L2	0	41	3	22	0.208521
DHTKD1	0	41	3	22	0.208521
ENTPD4	0	41	3	22	0.208521
GOLGA2	0	41	3	22	0.208521
IL18RAP	0	41	3	22	0.208521
KIF20A	0	41	3	22	0.208521
LONP2	0	41	3	22	0.208521
MYO18A	0	41	3	22	0.208521
NEGR1	0	41	3	22	0.208521
NOTCH1	0	41	3	22	0.208521
OR1C1	0	41	3	22	0.208521
OR51D1	0	41	3	22	0.208521
OR51G1	0	41	3	22	0.208521
OVCH1	0	41	3	22	0.208521
PAX4	0	41	3	22	0.208521
PDE6C	0	41	3	22	0.208521
PPP1R10	0	41	3	22	0.208521
SLC9C2	0	41	3	22	0.208521
TCF12	0	41	3	22	0.208521
TMEM145	0	41	3	22	0.208521
TSKS	0	41	3	22	0.208521
UBC	0	41	3	22	0.208521
ZNF516	0	41	3	22	0.208521
ZNF644	0	41	3	22	0.208521
ZNF99	0	41	3	22	0.208521
MUC4	3	41	6	22	0.214834
FER1L6	7	41	0	22	0.227221
LAMA2	7	41	0	22	0.227221
OGDHL	7	41	0	22	0.227221
PTPRC	7	41	0	22	0.227221
SEMA5A	7	41	0	22	0.227221
GABRB3	2	41	5	22	0.227241
ARMC3	1	41	4	22	0.230711
CTTNBP2	1	41	4	22	0.230711
OR12D2	1	41	4	22	0.230711
TLN2	1	41	4	22	0.230711
ZEB2	1	41	4	22	0.230711
PCDHGC5	21	41	6	22	0.261253
ATM	6	41	0	22	0.280908
GTF3C1	6	41	0	22	0.280908
LPA	6	41	0	22	0.280908
NCAM2	6	41	0	22	0.280908
PCDH18	6	41	0	22	0.280908
PCDHB12	6	41	0	22	0.280908
REG3A	6	41	0	22	0.280908
WBSCR17	6	41	0	22	0.280908
PEG3	9	41	1	22	0.285908
TP53	15	41	13	22	0.29445
ARID1A	3	41	5	22	0.326017
NF1	3	41	5	22	0.326017
PCDHB8	3	41	5	22	0.326017
SPTA1	13	41	3	22	0.341524
FAM5C	8	41	1	22	0.345971
LTBP1	8	41	1	22	0.345971
PTPRZ1	8	41	1	22	0.345971
ABCA12	5	41	0	22	0.349215
ABCB5	5	41	0	22	0.349215
ADAMTS5	5	41	0	22	0.349215
BTAF1	5	41	0	22	0.349215
DNAH5	5	41	0	22	0.349215
EPHA3	5	41	0	22	0.349215
EXPH5	5	41	0	22	0.349215
GOLIM4	5	41	0	22	0.349215
HYDIN	5	41	0	22	0.349215
JAK1	5	41	0	22	0.349215
KCNH1	5	41	0	22	0.349215
LPHN2	5	41	0	22	0.349215
LRRC4C	5	41	0	22	0.349215
NELL2	5	41	0	22	0.349215
NTRK2	5	41	0	22	0.349215
OR8D2	5	41	0	22	0.349215
PJA1	5	41	0	22	0.349215
PLCE1	5	41	0	22	0.349215
PPFIA1	5	41	0	22	0.349215
SLITRK6	5	41	0	22	0.349215
TBX22	5	41	0	22	0.349215
TIAM1	5	41	0	22	0.349215
TMEM200A	5	41	0	22	0.349215
UNC5B	5	41	0	22	0.349215
ZNF248	5	41	0	22	0.349215
ZNF735	5	41	0	22	0.349215
ADAMTS19	2	41	4	22	0.353346
CDH7	2	41	4	22	0.353346
CNTNAP3B	2	41	4	22	0.353346
COL22A1	2	41	4	22	0.353346
EPHX4	2	41	4	22	0.353346
IARS2	2	41	4	22	0.353346
INSRR	2	41	4	22	0.353346
KLK1	2	41	4	22	0.353346
MUC16	18	41	14	22	0.357053
ASXL3	1	41	3	22	0.376196
ATG2B	1	41	3	22	0.376196
CCKAR	1	41	3	22	0.376196
CHST1	1	41	3	22	0.376196
CST1	1	41	3	22	0.376196
DCDC1	1	41	3	22	0.376196
GLI1	1	41	3	22	0.376196
GPR158	1	41	3	22	0.376196
IGSF22	1	41	3	22	0.376196
IL1RAPL2	1	41	3	22	0.376196
KSR2	1	41	3	22	0.376196
NUPL2	1	41	3	22	0.376196
ODZ3	1	41	3	22	0.376196
RUFY2	1	41	3	22	0.376196
SERPINI2	1	41	3	22	0.376196
SHANK1	1	41	3	22	0.376196
SPANXN3	1	41	3	22	0.376196
TAF3	1	41	3	22	0.376196
TBX15	1	41	3	22	0.376196
THADA	1	41	3	22	0.376196
TOP3A	1	41	3	22	0.376196
WNK3	1	41	3	22	0.376196
ADAMTS3	0	41	2	22	0.379026
ADIPOQ	0	41	2	22	0.379026
AFF3	0	41	2	22	0.379026
AK5	0	41	2	22	0.379026
ALS2CL	0	41	2	22	0.379026
ANKRD11	0	41	2	22	0.379026
ARAP1	0	41	2	22	0.379026
ARAP2	0	41	2	22	0.379026
ARHGEF15	0	41	2	22	0.379026
ASPHD2	0	41	2	22	0.379026
BCL6B	0	41	2	22	0.379026
BRCA2	0	41	2	22	0.379026
C14orf169	0	41	2	22	0.379026
C14orf49	0	41	2	22	0.379026
C16orf7	0	41	2	22	0.379026
C17orf66	0	41	2	22	0.379026
C7orf31	0	41	2	22	0.379026
CASP5	0	41	2	22	0.379026
CCDC61	0	41	2	22	0.379026
CECR2	0	41	2	22	0.379026
CFC1B	0	41	2	22	0.379026
CFHR1	0	41	2	22	0.379026
CNGA4	0	41	2	22	0.379026
CNKSR3	0	41	2	22	0.379026
CRIP3	0	41	2	22	0.379026
CTNNA1	0	41	2	22	0.379026
CYP2B6	0	41	2	22	0.379026
DAAM2	0	41	2	22	0.379026
DDHD2	0	41	2	22	0.379026
DDX17	0	41	2	22	0.379026
DDX49	0	41	2	22	0.379026
DGKE	0	41	2	22	0.379026
DHX29	0	41	2	22	0.379026
DISP1	0	41	2	22	0.379026
DNPEP	0	41	2	22	0.379026
DOCK1	0	41	2	22	0.379026
DPM1	0	41	2	22	0.379026
DPP4	0	41	2	22	0.379026
DSC1	0	41	2	22	0.379026
DUSP6	0	41	2	22	0.379026
DVL3	0	41	2	22	0.379026
ECE2	0	41	2	22	0.379026
EDNRB	0	41	2	22	0.379026
ELSPBP1	0	41	2	22	0.379026
EPC1	0	41	2	22	0.379026
EPHA2	0	41	2	22	0.379026
ERVW-1	0	41	2	22	0.379026
EXO1	0	41	2	22	0.379026
EXOC3L1	0	41	2	22	0.379026
EYA2	0	41	2	22	0.379026
FAM111B	0	41	2	22	0.379026
FAM179A	0	41	2	22	0.379026
FAM193A	0	41	2	22	0.379026
FAM48B1	0	41	2	22	0.379026
FANCE	0	41	2	22	0.379026
FBXW7	0	41	2	22	0.379026
FCGR3B	0	41	2	22	0.379026
FNDC1	0	41	2	22	0.379026
GAL3ST2	0	41	2	22	0.379026
GEMIN4	0	41	2	22	0.379026
GFI1	0	41	2	22	0.379026
GLT8D1	0	41	2	22	0.379026
GLUD2	0	41	2	22	0.379026
GNAZ	0	41	2	22	0.379026
GP5	0	41	2	22	0.379026
GPD2	0	41	2	22	0.379026
GPLD1	0	41	2	22	0.379026
GRSF1	0	41	2	22	0.379026
GUCY1A3	0	41	2	22	0.379026
HBD	0	41	2	22	0.379026
HIPK2	0	41	2	22	0.379026
HLA-DOA	0	41	2	22	0.379026
HSPA9	0	41	2	22	0.379026
INPP5B	0	41	2	22	0.379026
INPPL1	0	41	2	22	0.379026
IPP	0	41	2	22	0.379026
IRX1	0	41	2	22	0.379026
ITGB3	0	41	2	22	0.379026
KCNQ4	0	41	2	22	0.379026
KCTD19	0	41	2	22	0.379026
KIAA0494	0	41	2	22	0.379026
KIAA1033	0	41	2	22	0.379026
KIAA1244	0	41	2	22	0.379026
KIAA1522	0	41	2	22	0.379026
KIRREL2	0	41	2	22	0.379026
KLHDC5	0	41	2	22	0.379026
KRT75	0	41	2	22	0.379026
KRTAP10-2	0	41	2	22	0.379026
KRTAP4-4	0	41	2	22	0.379026
KRTAP8-1	0	41	2	22	0.379026
LARP1	0	41	2	22	0.379026
LARS	0	41	2	22	0.379026
LDHA	0	41	2	22	0.379026
LIPC	0	41	2	22	0.379026
LMAN1	0	41	2	22	0.379026
LNX1	0	41	2	22	0.379026
LPP	0	41	2	22	0.379026
LRRC2	0	41	2	22	0.379026
LSP1	0	41	2	22	0.379026
MADD	0	41	2	22	0.379026
MAP3K9	0	41	2	22	0.379026
MAT1A	0	41	2	22	0.379026
MBD1	0	41	2	22	0.379026
MGAT4A	0	41	2	22	0.379026
MICAL2	0	41	2	22	0.379026
MS4A5	0	41	2	22	0.379026
MSX1	0	41	2	22	0.379026
MTMR6	0	41	2	22	0.379026
MYOT	0	41	2	22	0.379026
NCOR2	0	41	2	22	0.379026
NFAT5	0	41	2	22	0.379026
NOL4	0	41	2	22	0.379026
NRD1	0	41	2	22	0.379026
NUDCD1	0	41	2	22	0.379026
NUP107	0	41	2	22	0.379026
NUP188	0	41	2	22	0.379026
NXF3	0	41	2	22	0.379026
OPHN1	0	41	2	22	0.379026
OR2A12	0	41	2	22	0.379026
OR2D3	0	41	2	22	0.379026
OR4C3	0	41	2	22	0.379026
OR4D1	0	41	2	22	0.379026
OR52E8	0	41	2	22	0.379026
OR7A17	0	41	2	22	0.379026
OR8B8	0	41	2	22	0.379026
OSTalpha	0	41	2	22	0.379026
PACS2	0	41	2	22	0.379026
PANK4	0	41	2	22	0.379026
PARP2	0	41	2	22	0.379026
PAX8	0	41	2	22	0.379026
PCNT	0	41	2	22	0.379026
PDCD11	0	41	2	22	0.379026
PDSS2	0	41	2	22	0.379026
PDZD8	0	41	2	22	0.379026
PHF15	0	41	2	22	0.379026
PHF17	0	41	2	22	0.379026
PIK3C2A	0	41	2	22	0.379026
PNKD	0	41	2	22	0.379026
PNLDC1	0	41	2	22	0.379026
POLR2B	0	41	2	22	0.379026
POT1	0	41	2	22	0.379026
PPIG	0	41	2	22	0.379026
PPP1R17	0	41	2	22	0.379026
PPP2R5D	0	41	2	22	0.379026
PRLHR	0	41	2	22	0.379026
PRPF39	0	41	2	22	0.379026
PSD2	0	41	2	22	0.379026
PTH1R	0	41	2	22	0.379026
RAI2	0	41	2	22	0.379026
RANBP17	0	41	2	22	0.379026
RASA3	0	41	2	22	0.379026
RFTN2	0	41	2	22	0.379026
RGS3	0	41	2	22	0.379026
SEC62	0	41	2	22	0.379026
SENP2	0	41	2	22	0.379026
SETD7	0	41	2	22	0.379026
SH3GL2	0	41	2	22	0.379026
SHARPIN	0	41	2	22	0.379026
SLC5A4	0	41	2	22	0.379026
SLC5A9	0	41	2	22	0.379026
SLC6A15	0	41	2	22	0.379026
SLC9B2	0	41	2	22	0.379026
SPIRE1	0	41	2	22	0.379026
SPR	0	41	2	22	0.379026
SSTR5	0	41	2	22	0.379026
STEAP1B	0	41	2	22	0.379026
STOX1	0	41	2	22	0.379026
TARS2	0	41	2	22	0.379026
TAS2R39	0	41	2	22	0.379026
TBX6	0	41	2	22	0.379026
TCHHL1	0	41	2	22	0.379026
TMC7	0	41	2	22	0.379026
TNFRSF11A	0	41	2	22	0.379026
TNS1	0	41	2	22	0.379026
TPP1	0	41	2	22	0.379026
TPX2	0	41	2	22	0.379026
TRIM22	0	41	2	22	0.379026
TRPC6	0	41	2	22	0.379026
TUBA8	0	41	2	22	0.379026
TXNDC2	0	41	2	22	0.379026
UBE3B	0	41	2	22	0.379026
WDR13	0	41	2	22	0.379026
WFS1	0	41	2	22	0.379026
WNK1	0	41	2	22	0.379026
XG	0	41	2	22	0.379026
ZFYVE9	0	41	2	22	0.379026
ZIC4	0	41	2	22	0.379026
ZNF335	0	41	2	22	0.379026
ZNF606	0	41	2	22	0.379026
ZNF699	0	41	2	22	0.379026
ZPBP	0	41	2	22	0.379026
ZZZ3	0	41	2	22	0.379026
MYH1	10	41	2	22	0.380939
PTPRD	10	41	2	22	0.380939
DMD	7	41	1	22	0.416557
LPHN3	7	41	1	22	0.416557
LYST	7	41	1	22	0.416557
ODZ2	7	41	1	22	0.416557
OR4A15	7	41	1	22	0.416557
FAT4	7	41	7	22	0.424229
MYH2	7	41	7	22	0.424229
FRG1B	4	41	5	22	0.425375
A2M	4	41	0	22	0.43609
ADAMTS18	4	41	0	22	0.43609
ADCY1	4	41	0	22	0.43609
AMELX	4	41	0	22	0.43609
ATP2B2	4	41	0	22	0.43609
BEST3	4	41	0	22	0.43609
CCDC80	4	41	0	22	0.43609
CDC14C	4	41	0	22	0.43609
CDH2	4	41	0	22	0.43609
CDX4	4	41	0	22	0.43609
CR1	4	41	0	22	0.43609
CSF1R	4	41	0	22	0.43609
DARC	4	41	0	22	0.43609
DNAH7	4	41	0	22	0.43609
DYNC1H1	4	41	0	22	0.43609
DYNC1I1	4	41	0	22	0.43609
EEF1B2	4	41	0	22	0.43609
ENPP2	4	41	0	22	0.43609
FCGR2A	4	41	0	22	0.43609
FCRL1	4	41	0	22	0.43609
FLT1	4	41	0	22	0.43609
FNBP4	4	41	0	22	0.43609
GNAS	4	41	0	22	0.43609
GPATCH8	4	41	0	22	0.43609
GPC6	4	41	0	22	0.43609
GPR141	4	41	0	22	0.43609
GRM8	4	41	0	22	0.43609
HSD17B7P2	4	41	0	22	0.43609
IL17F	4	41	0	22	0.43609
IMPG2	4	41	0	22	0.43609
KCND3	4	41	0	22	0.43609
KIF4B	4	41	0	22	0.43609
KLHL1	4	41	0	22	0.43609
KRT73	4	41	0	22	0.43609
LOC649330	4	41	0	22	0.43609
MAPK4	4	41	0	22	0.43609
MARS2	4	41	0	22	0.43609
MKRN3	4	41	0	22	0.43609
MMP10	4	41	0	22	0.43609
MNDA	4	41	0	22	0.43609
MST1P9	4	41	0	22	0.43609
MYO18B	4	41	0	22	0.43609
MYOM3	4	41	0	22	0.43609
MYT1L	4	41	0	22	0.43609
NBAS	4	41	0	22	0.43609
NBPF14	4	41	0	22	0.43609
NME8	4	41	0	22	0.43609
NYNRIN	4	41	0	22	0.43609
OR2T2	4	41	0	22	0.43609
OR4C15	4	41	0	22	0.43609
OR4D6	4	41	0	22	0.43609
OR4K5	4	41	0	22	0.43609
OR4S2	4	41	0	22	0.43609
OR52K2	4	41	0	22	0.43609
OR6N1	4	41	0	22	0.43609
OR6Q1	4	41	0	22	0.43609
PALB2	4	41	0	22	0.43609
PGK2	4	41	0	22	0.43609
PIK3C2G	4	41	0	22	0.43609
PKD1L2	4	41	0	22	0.43609
POTEE	4	41	0	22	0.43609
RALGAPB	4	41	0	22	0.43609
RFC1	4	41	0	22	0.43609
ROBO4	4	41	0	22	0.43609
RPN2	4	41	0	22	0.43609
SCNN1B	4	41	0	22	0.43609
SDK1	4	41	0	22	0.43609
SELP	4	41	0	22	0.43609
SERPINA4	4	41	0	22	0.43609
SETX	4	41	0	22	0.43609
SHPRH	4	41	0	22	0.43609
SPTBN4	4	41	0	22	0.43609
SYT10	4	41	0	22	0.43609
TBX5	4	41	0	22	0.43609
TMTC1	4	41	0	22	0.43609
TPO	4	41	0	22	0.43609
TRIP12	4	41	0	22	0.43609
TRPM6	4	41	0	22	0.43609
UGT3A2	4	41	0	22	0.43609
UMOD	4	41	0	22	0.43609
ZIM3	4	41	0	22	0.43609
ZNF407	4	41	0	22	0.43609
ZNF638	4	41	0	22	0.43609
OR4M2	9	41	2	22	0.449056
DNAH8	3	41	4	22	0.47008
FLNA	3	41	4	22	0.47008
LAMB1	3	41	4	22	0.47008
LRFN5	3	41	4	22	0.47008
MYO16	3	41	4	22	0.47008
NDUFA10	3	41	4	22	0.47008
PCDHB3	3	41	4	22	0.47008
PLXNA4	3	41	4	22	0.47008
PRUNE2	3	41	4	22	0.47008
ROBO2	3	41	4	22	0.47008
TEX15	3	41	4	22	0.47008
C15orf2	6	41	6	22	0.47056
FLG2	6	41	6	22	0.47056
ADCY8	6	41	1	22	0.497936
AKAP6	6	41	1	22	0.497936
ASH1L	6	41	1	22	0.497936
CDH12	6	41	1	22	0.497936
CTNND2	6	41	1	22	0.497936
DNAH11	6	41	1	22	0.497936
FAM71B	6	41	1	22	0.497936
KNDC1	6	41	1	22	0.497936
NLRP4	6	41	1	22	0.497936
OR2AK2	6	41	1	22	0.497936
PIK3C2B	6	41	1	22	0.497936
SNTG1	6	41	1	22	0.497936
SYNE2	6	41	1	22	0.497936
TRPA1	6	41	1	22	0.497936
TRPC5	6	41	1	22	0.497936
ADCY2	2	41	3	22	0.519856
ATP10D	2	41	3	22	0.519856
ATP2B4	2	41	3	22	0.519856
BCHE	2	41	3	22	0.519856
CDH23	2	41	3	22	0.519856
CPA1	2	41	3	22	0.519856
ERBB4	2	41	3	22	0.519856
EXOC4	2	41	3	22	0.519856
FAM47C	2	41	3	22	0.519856
GRK5	2	41	3	22	0.519856
HEPH	2	41	3	22	0.519856
IL16	2	41	3	22	0.519856
IL1RAPL1	2	41	3	22	0.519856
ITSN1	2	41	3	22	0.519856
KCTD6	2	41	3	22	0.519856
KDM5A	2	41	3	22	0.519856
KRTAP4-11	2	41	3	22	0.519856
L1CAM	2	41	3	22	0.519856
LOC100233156	2	41	3	22	0.519856
LRRTM3	2	41	3	22	0.519856
MAGEC1	2	41	3	22	0.519856
MED12	2	41	3	22	0.519856
MMP12	2	41	3	22	0.519856
MYO3A	2	41	3	22	0.519856
NEUROD4	2	41	3	22	0.519856
NTNG1	2	41	3	22	0.519856
OR2A2	2	41	3	22	0.519856
PRAMEF4	2	41	3	22	0.519856
RAG1	2	41	3	22	0.519856
RANBP2	2	41	3	22	0.519856
RFX5	2	41	3	22	0.519856
RSBN1L	2	41	3	22	0.519856
SEC24C	2	41	3	22	0.519856
SERPINA9	2	41	3	22	0.519856
SSH2	2	41	3	22	0.519856
VPS52	2	41	3	22	0.519856
ZNF479	2	41	3	22	0.519856
FAT1	5	41	5	22	0.520628
FMN2	5	41	5	22	0.520628
LAMA1	5	41	5	22	0.520628
ZNF804B	5	41	5	22	0.520628
BCLAF1	8	41	2	22	0.524
CNTNAP2	8	41	2	22	0.524
RIMS2	8	41	2	22	0.524
ZNF804A	8	41	2	22	0.524
PAPPA2	10	41	8	22	0.525964
USH2A	22	41	9	22	0.528869
FAT3	10	41	3	22	0.536839
RYR2	16	41	6	22	0.544194
ABCC2	3	41	0	22	0.545918
ABCC9	3	41	0	22	0.545918
ACTC1	3	41	0	22	0.545918
ADAM9	3	41	0	22	0.545918
ADCY6	3	41	0	22	0.545918
ADCYAP1R1	3	41	0	22	0.545918
AFF4	3	41	0	22	0.545918
AHDC1	3	41	0	22	0.545918
ANKRD17	3	41	0	22	0.545918
ANKRD35	3	41	0	22	0.545918
ANKRD55	3	41	0	22	0.545918
ANLN	3	41	0	22	0.545918
ANO5	3	41	0	22	0.545918
ANP32C	3	41	0	22	0.545918
AP3B2	3	41	0	22	0.545918
APBA2	3	41	0	22	0.545918
AQPEP	3	41	0	22	0.545918
ARHGAP21	3	41	0	22	0.545918
ARHGAP25	3	41	0	22	0.545918
ARHGEF17	3	41	0	22	0.545918
ARMC5	3	41	0	22	0.545918
ATF7IP	3	41	0	22	0.545918
ATOH1	3	41	0	22	0.545918
ATP2B3	3	41	0	22	0.545918
ATP4A	3	41	0	22	0.545918
ATP6V1C1	3	41	0	22	0.545918
BCL9	3	41	0	22	0.545918
BCO2	3	41	0	22	0.545918
BMS1	3	41	0	22	0.545918
BNC1	3	41	0	22	0.545918
BRWD3	3	41	0	22	0.545918
C10orf140	3	41	0	22	0.545918
C11orf82	3	41	0	22	0.545918
C11orf9	3	41	0	22	0.545918
C12orf51	3	41	0	22	0.545918
C20orf26	3	41	0	22	0.545918
C8B	3	41	0	22	0.545918
CACNA1B	3	41	0	22	0.545918
CACNA2D3	3	41	0	22	0.545918
CARD11	3	41	0	22	0.545918
CCKBR	3	41	0	22	0.545918
CCT2	3	41	0	22	0.545918
CD1B	3	41	0	22	0.545918
CD1C	3	41	0	22	0.545918
CD1E	3	41	0	22	0.545918
CDH17	3	41	0	22	0.545918
CEBPE	3	41	0	22	0.545918
CHD2	3	41	0	22	0.545918
CHD7	3	41	0	22	0.545918
CHST2	3	41	0	22	0.545918
CNGB3	3	41	0	22	0.545918
CNTLN	3	41	0	22	0.545918
COL4A2	3	41	0	22	0.545918
CPNE7	3	41	0	22	0.545918
CRISPLD1	3	41	0	22	0.545918
CWH43	3	41	0	22	0.545918
CYP4F12	3	41	0	22	0.545918
CYP4F3	3	41	0	22	0.545918
DAPK1	3	41	0	22	0.545918
DOCK4	3	41	0	22	0.545918
DOCK9	3	41	0	22	0.545918
DPYD	3	41	0	22	0.545918
DSE	3	41	0	22	0.545918
DZIP1	3	41	0	22	0.545918
DZIP3	3	41	0	22	0.545918
EBF2	3	41	0	22	0.545918
EDN3	3	41	0	22	0.545918
EGF	3	41	0	22	0.545918
EHD3	3	41	0	22	0.545918
ENTHD1	3	41	0	22	0.545918
ENTPD1	3	41	0	22	0.545918
EPRS	3	41	0	22	0.545918
FAM123A	3	41	0	22	0.545918
FAM179B	3	41	0	22	0.545918
FAM48B2	3	41	0	22	0.545918
FAM65B	3	41	0	22	0.545918
FBXO43	3	41	0	22	0.545918
FGB	3	41	0	22	0.545918
FILIP1	3	41	0	22	0.545918
FOCAD	3	41	0	22	0.545918
FSIP2	3	41	0	22	0.545918
GABRA4	3	41	0	22	0.545918
GABRB1	3	41	0	22	0.545918
GABRR1	3	41	0	22	0.545918
GALC	3	41	0	22	0.545918
GALNT3	3	41	0	22	0.545918
GCC2	3	41	0	22	0.545918
GCN1L1	3	41	0	22	0.545918
GJA8	3	41	0	22	0.545918
GLRA2	3	41	0	22	0.545918
GPR32	3	41	0	22	0.545918
GPRC5B	3	41	0	22	0.545918
GRIK2	3	41	0	22	0.545918
GRPR	3	41	0	22	0.545918
GUCY1A2	3	41	0	22	0.545918
HHIPL1	3	41	0	22	0.545918
HOXA1	3	41	0	22	0.545918
INTS1	3	41	0	22	0.545918
INTS5	3	41	0	22	0.545918
IPO7	3	41	0	22	0.545918
ITIH2	3	41	0	22	0.545918
JAKMIP2	3	41	0	22	0.545918
JMJD1C	3	41	0	22	0.545918
JUP	3	41	0	22	0.545918
KCNH8	3	41	0	22	0.545918
KCNK10	3	41	0	22	0.545918
KIAA0100	3	41	0	22	0.545918
KIAA1524	3	41	0	22	0.545918
KIAA1755	3	41	0	22	0.545918
KIF27	3	41	0	22	0.545918
KIR3DL2	3	41	0	22	0.545918
KLB	3	41	0	22	0.545918
KRT71	3	41	0	22	0.545918
LAMA4	3	41	0	22	0.545918
LAMP5	3	41	0	22	0.545918
LPAR4	3	41	0	22	0.545918
LRGUK	3	41	0	22	0.545918
LRIT1	3	41	0	22	0.545918
LRP4	3	41	0	22	0.545918
LRP5	3	41	0	22	0.545918
LRRC4B	3	41	0	22	0.545918
LZTR1	3	41	0	22	0.545918
MAGEB10	3	41	0	22	0.545918
MAP2K1	3	41	0	22	0.545918
2018-03-11	3	41	0	22	0.545918
MAST4	3	41	0	22	0.545918
MECOM	3	41	0	22	0.545918
MED12L	3	41	0	22	0.545918
MED16	3	41	0	22	0.545918
MGAT5B	3	41	0	22	0.545918
MLL	3	41	0	22	0.545918
MORC1	3	41	0	22	0.545918
MS4A4A	3	41	0	22	0.545918
MUC13	3	41	0	22	0.545918
MYLK	3	41	0	22	0.545918
N4BP1	3	41	0	22	0.545918
NAP1L3	3	41	0	22	0.545918
NBPF7	3	41	0	22	0.545918
NCOA3	3	41	0	22	0.545918
NEK11	3	41	0	22	0.545918
NIPAL4	3	41	0	22	0.545918
NLRP10	3	41	0	22	0.545918
NLRP5	3	41	0	22	0.545918
NOX3	3	41	0	22	0.545918
NPHP3	3	41	0	22	0.545918
NPY1R	3	41	0	22	0.545918
NTN4	3	41	0	22	0.545918
NUPL1	3	41	0	22	0.545918
OBSL1	3	41	0	22	0.545918
OR14I1	3	41	0	22	0.545918
OR1N2	3	41	0	22	0.545918
OR2T3	3	41	0	22	0.545918
OR4C11	3	41	0	22	0.545918
OR4D11	3	41	0	22	0.545918
OR4D9	3	41	0	22	0.545918
OR4S1	3	41	0	22	0.545918
OR51T1	3	41	0	22	0.545918
OR56B4	3	41	0	22	0.545918
OR5K2	3	41	0	22	0.545918
OR5T2	3	41	0	22	0.545918
OR5T3	3	41	0	22	0.545918
OR7G1	3	41	0	22	0.545918
OR8K1	3	41	0	22	0.545918
OXGR1	3	41	0	22	0.545918
PCDH20	3	41	0	22	0.545918
PCDHB10	3	41	0	22	0.545918
PCK1	3	41	0	22	0.545918
PDE8B	3	41	0	22	0.545918
PIK3R5	3	41	0	22	0.545918
PLB1	3	41	0	22	0.545918
PLCB1	3	41	0	22	0.545918
PLCB4	3	41	0	22	0.545918
PLD5	3	41	0	22	0.545918
POLR1A	3	41	0	22	0.545918
POLR3A	3	41	0	22	0.545918
POLR3B	3	41	0	22	0.545918
POSTN	3	41	0	22	0.545918
POTED	3	41	0	22	0.545918
POU4F2	3	41	0	22	0.545918
PPP1R26	3	41	0	22	0.545918
PPP6R3	3	41	0	22	0.545918
PROS1	3	41	0	22	0.545918
PRRC2B	3	41	0	22	0.545918
PSG2	3	41	0	22	0.545918
PSG8	3	41	0	22	0.545918
PSG9	3	41	0	22	0.545918
PUM2	3	41	0	22	0.545918
R3HDM1	3	41	0	22	0.545918
RABGAP1L	3	41	0	22	0.545918
RAD51AP2	3	41	0	22	0.545918
RBFOX1	3	41	0	22	0.545918
RBM10	3	41	0	22	0.545918
RBMXL2	3	41	0	22	0.545918
RHCE	3	41	0	22	0.545918
RIF1	3	41	0	22	0.545918
RNF133	3	41	0	22	0.545918
RNF212	3	41	0	22	0.545918
RORB	3	41	0	22	0.545918
SAMHD1	3	41	0	22	0.545918
SCN4A	3	41	0	22	0.545918
SCN5A	3	41	0	22	0.545918
SDK2	3	41	0	22	0.545918
SEMA3D	3	41	0	22	0.545918
SEMA6A	3	41	0	22	0.545918
SEMA6B	3	41	0	22	0.545918
SGCZ	3	41	0	22	0.545918
SHC3	3	41	0	22	0.545918
SLC22A25	3	41	0	22	0.545918
SLC25A47	3	41	0	22	0.545918
SLC26A4	3	41	0	22	0.545918
SLC2A9	3	41	0	22	0.545918
SLC45A2	3	41	0	22	0.545918
SLC8A2	3	41	0	22	0.545918
SPAG6	3	41	0	22	0.545918
SPPL2A	3	41	0	22	0.545918
SRMS	3	41	0	22	0.545918
SRRM2	3	41	0	22	0.545918
ST6GALNAC3	3	41	0	22	0.545918
STAM	3	41	0	22	0.545918
STRN3	3	41	0	22	0.545918
SULT2A1	3	41	0	22	0.545918
SUPT16H	3	41	0	22	0.545918
SV2A	3	41	0	22	0.545918
SYNE1	3	41	0	22	0.545918
TAS2R16	3	41	0	22	0.545918
TCOF1	3	41	0	22	0.545918
TCRB	3	41	0	22	0.545918
TCTEX1D1	3	41	0	22	0.545918
TECRL	3	41	0	22	0.545918
TF	3	41	0	22	0.545918
TGFBR1	3	41	0	22	0.545918
TIAM2	3	41	0	22	0.545918
TMCO4	3	41	0	22	0.545918
TMEM132A	3	41	0	22	0.545918
TMTC4	3	41	0	22	0.545918
TOPORS	3	41	0	22	0.545918
TRBV5-4	3	41	0	22	0.545918
TRIM3	3	41	0	22	0.545918
TRPC3	3	41	0	22	0.545918
TRPM7	3	41	0	22	0.545918
TTC17	3	41	0	22	0.545918
TTF2	3	41	0	22	0.545918
ULK4	3	41	0	22	0.545918
UMODL1	3	41	0	22	0.545918
UNC93A	3	41	0	22	0.545918
UROC1	3	41	0	22	0.545918
USP34	3	41	0	22	0.545918
VAV3	3	41	0	22	0.545918
VIL1	3	41	0	22	0.545918
VWF	3	41	0	22	0.545918
YSK4	3	41	0	22	0.545918
ZFP30	3	41	0	22	0.545918
ZNF195	3	41	0	22	0.545918
ZNF227	3	41	0	22	0.545918
ZNF234	3	41	0	22	0.545918
ZNF267	3	41	0	22	0.545918
ZNF646	3	41	0	22	0.545918
ZNF746	3	41	0	22	0.545918
ZNF777	3	41	0	22	0.545918
ZNF800	3	41	0	22	0.545918
ZWILCH	3	41	0	22	0.545918
BAI3	4	41	4	22	0.575708
BCORL1	4	41	4	22	0.575708
CRB1	4	41	4	22	0.575708
FRAS1	4	41	4	22	0.575708
FRMPD1	4	41	4	22	0.575708
GBA3	4	41	4	22	0.575708
GRIN2B	4	41	4	22	0.575708
IL32	4	41	4	22	0.575708
NALCN	4	41	4	22	0.575708
SIPA1L2	4	41	4	22	0.575708
UNC5C	4	41	4	22	0.575708
AACS	1	41	2	22	0.578321
ABP1	1	41	2	22	0.578321
ACACB	1	41	2	22	0.578321
ACTL9	1	41	2	22	0.578321
ADAM29	1	41	2	22	0.578321
ADAMTS7	1	41	2	22	0.578321
AHR	1	41	2	22	0.578321
ALDH1B1	1	41	2	22	0.578321
ANKFN1	1	41	2	22	0.578321
ANKRD36	1	41	2	22	0.578321
ANO2	1	41	2	22	0.578321
APBA1	1	41	2	22	0.578321
APBB2	1	41	2	22	0.578321
ARHGAP4	1	41	2	22	0.578321
ASMT	1	41	2	22	0.578321
ATP1B4	1	41	2	22	0.578321
BAI2	1	41	2	22	0.578321
BAZ1A	1	41	2	22	0.578321
BBOX1	1	41	2	22	0.578321
BC101079	1	41	2	22	0.578321
BZRAP1	1	41	2	22	0.578321
C4orf21	1	41	2	22	0.578321
C5orf42	1	41	2	22	0.578321
CAPRIN2	1	41	2	22	0.578321
CELSR2	1	41	2	22	0.578321
CEP128	1	41	2	22	0.578321
CHD9	1	41	2	22	0.578321
CLTCL1	1	41	2	22	0.578321
CNTNAP1	1	41	2	22	0.578321
CNTNAP5	1	41	2	22	0.578321
COL1A1	1	41	2	22	0.578321
COL6A5	1	41	2	22	0.578321
CPD	1	41	2	22	0.578321
CPXM2	1	41	2	22	0.578321
CSF3R	1	41	2	22	0.578321
DBX2	1	41	2	22	0.578321
DCAF8	1	41	2	22	0.578321
DCDC5	1	41	2	22	0.578321
DENND2C	1	41	2	22	0.578321
DIAPH3	1	41	2	22	0.578321
DNAJC5B	1	41	2	22	0.578321
DOCK10	1	41	2	22	0.578321
EMR1	1	41	2	22	0.578321
EPHA4	1	41	2	22	0.578321
EPHX1	1	41	2	22	0.578321
ESF1	1	41	2	22	0.578321
F5	1	41	2	22	0.578321
FAM104A	1	41	2	22	0.578321
FANCM	1	41	2	22	0.578321
FCER1A	1	41	2	22	0.578321
FILIP1L	1	41	2	22	0.578321
FNDC9	1	41	2	22	0.578321
FOLH1	1	41	2	22	0.578321
FOXP2	1	41	2	22	0.578321
FPR2	1	41	2	22	0.578321
GABBR2	1	41	2	22	0.578321
GC	1	41	2	22	0.578321
GLI3	1	41	2	22	0.578321
GON4L	1	41	2	22	0.578321
GPC5	1	41	2	22	0.578321
GPX1	1	41	2	22	0.578321
GRM4	1	41	2	22	0.578321
HAPLN1	1	41	2	22	0.578321
HERC4	1	41	2	22	0.578321
HERPUD2	1	41	2	22	0.578321
HIPK1	1	41	2	22	0.578321
HIST2H2AC	1	41	2	22	0.578321
HNF4A	1	41	2	22	0.578321
HOXD12	1	41	2	22	0.578321
IFT88	1	41	2	22	0.578321
IGSF10	1	41	2	22	0.578321
KCND2	1	41	2	22	0.578321
KIAA0947	1	41	2	22	0.578321
KIF1B	1	41	2	22	0.578321
KIF21A	1	41	2	22	0.578321
KIF5A	1	41	2	22	0.578321
KIRREL3	1	41	2	22	0.578321
KLHL26	1	41	2	22	0.578321
KLHL9	1	41	2	22	0.578321
LAMA5	1	41	2	22	0.578321
LGR6	1	41	2	22	0.578321
LHFPL1	1	41	2	22	0.578321
LRP6	1	41	2	22	0.578321
LRRC6	1	41	2	22	0.578321
MAST2	1	41	2	22	0.578321
MBTPS1	1	41	2	22	0.578321
MCHR2	1	41	2	22	0.578321
MME	1	41	2	22	0.578321
MYH3	1	41	2	22	0.578321
MYO1C	1	41	2	22	0.578321
NEK10	1	41	2	22	0.578321
NID2	1	41	2	22	0.578321
NKTR	1	41	2	22	0.578321
NOBOX	1	41	2	22	0.578321
NPIP	1	41	2	22	0.578321
NUF2	1	41	2	22	0.578321
OPRL1	1	41	2	22	0.578321
OR10K2	1	41	2	22	0.578321
OR11H6	1	41	2	22	0.578321
OR2A14	1	41	2	22	0.578321
OR2T33	1	41	2	22	0.578321
OR2T34	1	41	2	22	0.578321
OR2T4	1	41	2	22	0.578321
OR4C13	1	41	2	22	0.578321
OR5D18	1	41	2	22	0.578321
OR5J2	1	41	2	22	0.578321
OR5M1	1	41	2	22	0.578321
OR6A2	1	41	2	22	0.578321
OR6F1	1	41	2	22	0.578321
P2RY10	1	41	2	22	0.578321
PABPC5	1	41	2	22	0.578321
PCBP3	1	41	2	22	0.578321
PCNXL2	1	41	2	22	0.578321
PFKFB1	1	41	2	22	0.578321
PIWIL2	1	41	2	22	0.578321
PLG	1	41	2	22	0.578321
POLE	1	41	2	22	0.578321
PPFIA2	1	41	2	22	0.578321
PPRC1	1	41	2	22	0.578321
PRLR	1	41	2	22	0.578321
PRSS3P2	1	41	2	22	0.578321
PTCHD1	1	41	2	22	0.578321
RAD54B	1	41	2	22	0.578321
RALYL	1	41	2	22	0.578321
RBM19	1	41	2	22	0.578321
RHPN1	1	41	2	22	0.578321
RREB1	1	41	2	22	0.578321
S1PR1	1	41	2	22	0.578321
SALL2	1	41	2	22	0.578321
SEC24A	1	41	2	22	0.578321
SERPINA7	1	41	2	22	0.578321
SF3B2	1	41	2	22	0.578321
SH3BP2	1	41	2	22	0.578321
SIGLEC10	1	41	2	22	0.578321
SIGLEC12	1	41	2	22	0.578321
SIM1	1	41	2	22	0.578321
SIPA1L1	1	41	2	22	0.578321
SLC11A1	1	41	2	22	0.578321
SLC14A2	1	41	2	22	0.578321
SLFN11	1	41	2	22	0.578321
SMG1	1	41	2	22	0.578321
SNAI2	1	41	2	22	0.578321
SPAG9	1	41	2	22	0.578321
STK32B	1	41	2	22	0.578321
STON1-GTF2A1L	1	41	2	22	0.578321
SUGP1	1	41	2	22	0.578321
SYN3	1	41	2	22	0.578321
TBC1D5	1	41	2	22	0.578321
TECPR1	1	41	2	22	0.578321
THEMIS	1	41	2	22	0.578321
TPK1	1	41	2	22	0.578321
TRAK2	1	41	2	22	0.578321
TRIML2	1	41	2	22	0.578321
TRO	1	41	2	22	0.578321
TTC37	1	41	2	22	0.578321
TTF1	1	41	2	22	0.578321
U2SURP	1	41	2	22	0.578321
UBA6	1	41	2	22	0.578321
UGT2B10	1	41	2	22	0.578321
UNC13B	1	41	2	22	0.578321
VWA3B	1	41	2	22	0.578321
WDR70	1	41	2	22	0.578321
ZFAND1	1	41	2	22	0.578321
ZFP14	1	41	2	22	0.578321
ZFP91	1	41	2	22	0.578321
ZNF527	1	41	2	22	0.578321
ABCB1	5	41	1	22	0.589286
ABCC5	5	41	1	22	0.589286
ACSM5	5	41	1	22	0.589286
ADAMTSL1	5	41	1	22	0.589286
AFF2	5	41	1	22	0.589286
BRAF	5	41	1	22	0.589286
CACNA1C	5	41	1	22	0.589286
COL19A1	5	41	1	22	0.589286
COL24A1	5	41	1	22	0.589286
COL5A1	5	41	1	22	0.589286
COL5A2	5	41	1	22	0.589286
DMXL1	5	41	1	22	0.589286
DUSP27	5	41	1	22	0.589286
FRY	5	41	1	22	0.589286
FSCB	5	41	1	22	0.589286
FSHR	5	41	1	22	0.589286
KCNT2	5	41	1	22	0.589286
MUC2	5	41	1	22	0.589286
NLRP7	5	41	1	22	0.589286
OR2C3	5	41	1	22	0.589286
OR2L8	5	41	1	22	0.589286
OR2W3	5	41	1	22	0.589286
OR5L2	5	41	1	22	0.589286
PCDHB2	5	41	1	22	0.589286
POLQ	5	41	1	22	0.589286
POM121L12	5	41	1	22	0.589286
PTPRN2	5	41	1	22	0.589286
RGS22	5	41	1	22	0.589286
SLC12A5	5	41	1	22	0.589286
SLITRK5	5	41	1	22	0.589286
SPAG17	5	41	1	22	0.589286
SPEF2	5	41	1	22	0.589286
THSD7A	5	41	1	22	0.589286
TNC	5	41	1	22	0.589286
TRHDE	5	41	1	22	0.589286
TRIML1	5	41	1	22	0.589286
UBR5	5	41	1	22	0.589286
UNC5D	5	41	1	22	0.589286
ZC3H13	5	41	1	22	0.589286
ZNF716	5	41	1	22	0.589286
ACTN2	7	41	2	22	0.604185
ASTN1	7	41	2	22	0.604185
ASTN2	7	41	2	22	0.604185
C1orf173	7	41	2	22	0.604185
DNAH3	7	41	2	22	0.604185
EPHA5	7	41	2	22	0.604185
NLRP13	7	41	2	22	0.604185
RP1	7	41	2	22	0.604185
SORCS1	7	41	2	22	0.604185
STK11	7	41	2	22	0.604185
APOB	6	41	5	22	0.608464
COL11A1	6	41	5	22	0.608464
TPTE	6	41	5	22	0.608464
FAM135B	9	41	3	22	0.610003
PKHD1L1	9	41	3	22	0.610003
CSMD1	13	41	5	22	0.610426
RYR3	8	41	6	22	0.631024
ACACA	3	41	3	22	0.638189
ADAM23	3	41	3	22	0.638189
ATP1A4	3	41	3	22	0.638189
C18orf34	3	41	3	22	0.638189
C1orf94	3	41	3	22	0.638189
CARD8	3	41	3	22	0.638189
CNTN3	3	41	3	22	0.638189
COL4A6	3	41	3	22	0.638189
DCDC2	3	41	3	22	0.638189
DNAH1	3	41	3	22	0.638189
DPP6	3	41	3	22	0.638189
EGFLAM	3	41	3	22	0.638189
HEBP1	3	41	3	22	0.638189
HERC2	3	41	3	22	0.638189
IGSF9B	3	41	3	22	0.638189
IRS4	3	41	3	22	0.638189
ITGA8	3	41	3	22	0.638189
KRTAP4-8	3	41	3	22	0.638189
PCDHB7	3	41	3	22	0.638189
PIGO	3	41	3	22	0.638189
SEMA6D	3	41	3	22	0.638189
SLPI	3	41	3	22	0.638189
STAB2	3	41	3	22	0.638189
TEP1	3	41	3	22	0.638189
TRIO	3	41	3	22	0.638189
TSHZ2	3	41	3	22	0.638189
UHRF1BP1L	3	41	3	22	0.638189
ZNF676	3	41	3	22	0.638189
A1BG	0	41	1	22	0.661665
AAGAB	0	41	1	22	0.661665
AASDH	0	41	1	22	0.661665
AASS	0	41	1	22	0.661665
ABCF1	0	41	1	22	0.661665
ABCF2	0	41	1	22	0.661665
ABO	0	41	1	22	0.661665
ACAD9	0	41	1	22	0.661665
ACBD4	0	41	1	22	0.661665
ACER2	0	41	1	22	0.661665
ACSL3	0	41	1	22	0.661665
ACSL5	0	41	1	22	0.661665
ACSL6	0	41	1	22	0.661665
ACSS1	0	41	1	22	0.661665
ACTBL2	0	41	1	22	0.661665
ACTL8	0	41	1	22	0.661665
ACVRL1	0	41	1	22	0.661665
ADA	0	41	1	22	0.661665
ADAD1	0	41	1	22	0.661665
ADAM18	0	41	1	22	0.661665
ADAMTS14	0	41	1	22	0.661665
ADARB1	0	41	1	22	0.661665
ADRA1D	0	41	1	22	0.661665
ADRB2	0	41	1	22	0.661665
ADRBK2	0	41	1	22	0.661665
AFTPH	0	41	1	22	0.661665
AGAP11	0	41	1	22	0.661665
AGBL5	0	41	1	22	0.661665
AGPAT9	0	41	1	22	0.661665
AGPHD1	0	41	1	22	0.661665
AGTR1	0	41	1	22	0.661665
AHCTF1	0	41	1	22	0.661665
AIFM1	0	41	1	22	0.661665
AIG1	0	41	1	22	0.661665
AIM1	0	41	1	22	0.661665
AK310526	0	41	1	22	0.661665
AKAP3	0	41	1	22	0.661665
AKAP8	0	41	1	22	0.661665
AKNAD1	0	41	1	22	0.661665
AKR1C2	0	41	1	22	0.661665
AKR7A3	0	41	1	22	0.661665
ALAS2	0	41	1	22	0.661665
ALDH8A1	0	41	1	22	0.661665
ALKBH1	0	41	1	22	0.661665
ALOX15	0	41	1	22	0.661665
ALOX15B	0	41	1	22	0.661665
ALPK3	0	41	1	22	0.661665
ALPL	0	41	1	22	0.661665
ALS2CR11	0	41	1	22	0.661665
AMACR	0	41	1	22	0.661665
AMDHD2	0	41	1	22	0.661665
AMHR2	0	41	1	22	0.661665
ANGEL1	0	41	1	22	0.661665
ANGPT4	0	41	1	22	0.661665
ANKH	0	41	1	22	0.661665
ANKHD1-EIF4EBP3	0	41	1	22	0.661665
ANKK1	0	41	1	22	0.661665
ANKLE2	0	41	1	22	0.661665
ANKRD16	0	41	1	22	0.661665
ANKRD27	0	41	1	22	0.661665
ANKRD30A	0	41	1	22	0.661665
ANKRD34A	0	41	1	22	0.661665
ANKRD45	0	41	1	22	0.661665
ANKS1A	0	41	1	22	0.661665
ANKZF1	0	41	1	22	0.661665
ANO3	0	41	1	22	0.661665
AOC2	0	41	1	22	0.661665
AOX1	0	41	1	22	0.661665
AP1B1	0	41	1	22	0.661665
AP1S1	0	41	1	22	0.661665
APC	0	41	1	22	0.661665
APOC3	0	41	1	22	0.661665
APOL6	0	41	1	22	0.661665
AQP9	0	41	1	22	0.661665
ARFGAP3	0	41	1	22	0.661665
ARGLU1	0	41	1	22	0.661665
ARHGAP11A	0	41	1	22	0.661665
ARHGAP12	0	41	1	22	0.661665
ARHGAP24	0	41	1	22	0.661665
ARHGAP27	0	41	1	22	0.661665
ARHGAP29	0	41	1	22	0.661665
ARHGEF5	0	41	1	22	0.661665
ARHGEF7	0	41	1	22	0.661665
ARID4B	0	41	1	22	0.661665
ARRDC5	0	41	1	22	0.661665
ARSB	0	41	1	22	0.661665
ARSE	0	41	1	22	0.661665
ARSK	0	41	1	22	0.661665
ARV1	0	41	1	22	0.661665
AS3MT	0	41	1	22	0.661665
ASAH2	0	41	1	22	0.661665
ASAP3	0	41	1	22	0.661665
ASCC2	0	41	1	22	0.661665
ASCL3	0	41	1	22	0.661665
ASIC5	0	41	1	22	0.661665
ASPG	0	41	1	22	0.661665
ASXL1	0	41	1	22	0.661665
ATAD1	0	41	1	22	0.661665
ATAD5	0	41	1	22	0.661665
ATF4	0	41	1	22	0.661665
ATF6B	0	41	1	22	0.661665
ATG5	0	41	1	22	0.661665
ATL2	0	41	1	22	0.661665
ATOH7	0	41	1	22	0.661665
ATP13A3	0	41	1	22	0.661665
ATP1B1	0	41	1	22	0.661665
ATP2A3	0	41	1	22	0.661665
ATP2C1	0	41	1	22	0.661665
ATP6AP2	0	41	1	22	0.661665
ATP6V0A1	0	41	1	22	0.661665
ATP8B1	0	41	1	22	0.661665
ATP8B4	0	41	1	22	0.661665
AX746964	0	41	1	22	0.661665
AX747192	0	41	1	22	0.661665
AX748230	0	41	1	22	0.661665
AZGP1P1	0	41	1	22	0.661665
B3GNT8	0	41	1	22	0.661665
BBS10	0	41	1	22	0.661665
BCL2L11	0	41	1	22	0.661665
BCOR	0	41	1	22	0.661665
BEND5	0	41	1	22	0.661665
BEST4	0	41	1	22	0.661665
BHMT	0	41	1	22	0.661665
BMP2	0	41	1	22	0.661665
BMP8A	0	41	1	22	0.661665
BMX	0	41	1	22	0.661665
BPIFB6	0	41	1	22	0.661665
BPIFC	0	41	1	22	0.661665
BPTF	0	41	1	22	0.661665
BRD4	0	41	1	22	0.661665
BSCL2	0	41	1	22	0.661665
BSN	0	41	1	22	0.661665
BTBD3	0	41	1	22	0.661665
BTG2	0	41	1	22	0.661665
BTN1A1	0	41	1	22	0.661665
BTN2A1	0	41	1	22	0.661665
BTNL2	0	41	1	22	0.661665
BTNL9	0	41	1	22	0.661665
BVES	0	41	1	22	0.661665
BYSL	0	41	1	22	0.661665
C10orf120	0	41	1	22	0.661665
C11orf35	0	41	1	22	0.661665
C11orf45	0	41	1	22	0.661665
C11orf48	0	41	1	22	0.661665
C11orf49	0	41	1	22	0.661665
C12orf4	0	41	1	22	0.661665
C12orf60	0	41	1	22	0.661665
C13orf33	0	41	1	22	0.661665
C14orf149	0	41	1	22	0.661665
C14orf93	0	41	1	22	0.661665
C15orf26	0	41	1	22	0.661665
C15orf32	0	41	1	22	0.661665
C15orf39	0	41	1	22	0.661665
C15orf55	0	41	1	22	0.661665
C16orf82	0	41	1	22	0.661665
C17orf53	0	41	1	22	0.661665
C17orf70	0	41	1	22	0.661665
C18orf8	0	41	1	22	0.661665
C19orf40	0	41	1	22	0.661665
C19orf54	0	41	1	22	0.661665
C1QB	0	41	1	22	0.661665
C1orf106	0	41	1	22	0.661665
C1orf129	0	41	1	22	0.661665
C1orf158	0	41	1	22	0.661665
C1orf172	0	41	1	22	0.661665
C1orf65	0	41	1	22	0.661665
C20orf166	0	41	1	22	0.661665
C20orf79	0	41	1	22	0.661665
C20orf94	0	41	1	22	0.661665
C22orf28	0	41	1	22	0.661665
C3orf22	0	41	1	22	0.661665
C3orf65	0	41	1	22	0.661665
C5orf25	0	41	1	22	0.661665
C7orf33	0	41	1	22	0.661665
C8A	0	41	1	22	0.661665
C9orf173	0	41	1	22	0.661665
CA5B	0	41	1	22	0.661665
CA7	0	41	1	22	0.661665
CACNB4	0	41	1	22	0.661665
CADM3	0	41	1	22	0.661665
CALHM1	0	41	1	22	0.661665
CAMK1G	0	41	1	22	0.661665
CAMK2N2	0	41	1	22	0.661665
CAMKK1	0	41	1	22	0.661665
CAMP	0	41	1	22	0.661665
CAPN13	0	41	1	22	0.661665
CAPN7	0	41	1	22	0.661665
CARD14	0	41	1	22	0.661665
CASP4	0	41	1	22	0.661665
CATSPER3	0	41	1	22	0.661665
CATSPERB	0	41	1	22	0.661665
CBX4	0	41	1	22	0.661665
CBX5	0	41	1	22	0.661665
CCBL1	0	41	1	22	0.661665
CCDC138	0	41	1	22	0.661665
CCDC144A	0	41	1	22	0.661665
CCDC15	0	41	1	22	0.661665
CCDC153	0	41	1	22	0.661665
CCDC157	0	41	1	22	0.661665
CCDC170	0	41	1	22	0.661665
CCDC19	0	41	1	22	0.661665
CCDC57	0	41	1	22	0.661665
CCDC6	0	41	1	22	0.661665
CCDC74A	0	41	1	22	0.661665
CCDC8	0	41	1	22	0.661665
CCL14	0	41	1	22	0.661665
CCNA2	0	41	1	22	0.661665
CCNF	0	41	1	22	0.661665
CCR8	0	41	1	22	0.661665
CCRL2	0	41	1	22	0.661665
CCT6B	0	41	1	22	0.661665
CD109	0	41	1	22	0.661665
CD3E	0	41	1	22	0.661665
CD48	0	41	1	22	0.661665
CDC25A	0	41	1	22	0.661665
CDC42BPA	0	41	1	22	0.661665
CDH20	0	41	1	22	0.661665
CDHR1	0	41	1	22	0.661665
CDKL3	0	41	1	22	0.661665
CEACAM3	0	41	1	22	0.661665
CELA1	0	41	1	22	0.661665
CELA2A	0	41	1	22	0.661665
CELF2	0	41	1	22	0.661665
CENPH	0	41	1	22	0.661665
CEP112	0	41	1	22	0.661665
CEP55	0	41	1	22	0.661665
CFTR	0	41	1	22	0.661665
CHD1L	0	41	1	22	0.661665
CHM	0	41	1	22	0.661665
CHPT1	0	41	1	22	0.661665
CHST10	0	41	1	22	0.661665
CHST8	0	41	1	22	0.661665
CLDN18	0	41	1	22	0.661665
CLDN25	0	41	1	22	0.661665
CLEC12B	0	41	1	22	0.661665
CLEC7A	0	41	1	22	0.661665
CLOCK	0	41	1	22	0.661665
CLRN2	0	41	1	22	0.661665
CLYBL	0	41	1	22	0.661665
CMAS	0	41	1	22	0.661665
CNGA3	0	41	1	22	0.661665
CNN2	0	41	1	22	0.661665
CNOT10	0	41	1	22	0.661665
CNRIP1	0	41	1	22	0.661665
COG1	0	41	1	22	0.661665
COL17A1	0	41	1	22	0.661665
COL21A1	0	41	1	22	0.661665
COL23A1	0	41	1	22	0.661665
COL2A1	0	41	1	22	0.661665
COL4A3	0	41	1	22	0.661665
COL6A2	0	41	1	22	0.661665
COL9A3	0	41	1	22	0.661665
COMMD10	0	41	1	22	0.661665
COMMD2	0	41	1	22	0.661665
COMMD6	0	41	1	22	0.661665
COQ10A	0	41	1	22	0.661665
COQ9	0	41	1	22	0.661665
COTL1	0	41	1	22	0.661665
COX7A2L	0	41	1	22	0.661665
CPA4	0	41	1	22	0.661665
CPAMD8	0	41	1	22	0.661665
CPEB2	0	41	1	22	0.661665
CPSF1	0	41	1	22	0.661665
CPT2	0	41	1	22	0.661665
CPZ	0	41	1	22	0.661665
CREB3L3	0	41	1	22	0.661665
CREG2	0	41	1	22	0.661665
CRIPAK	0	41	1	22	0.661665
CRLF1	0	41	1	22	0.661665
CRX	0	41	1	22	0.661665
CRY1	0	41	1	22	0.661665
CRYBB1	0	41	1	22	0.661665
CRYBG3	0	41	1	22	0.661665
CRYGD	0	41	1	22	0.661665
CSAD	0	41	1	22	0.661665
CSDE1	0	41	1	22	0.661665
CSGALNACT2	0	41	1	22	0.661665
CSNK1A1L	0	41	1	22	0.661665
CTAGE5	0	41	1	22	0.661665
CTC1	0	41	1	22	0.661665
CTNND1	0	41	1	22	0.661665
CTTNBP2NL	0	41	1	22	0.661665
CUL2	0	41	1	22	0.661665
CXCL9	0	41	1	22	0.661665
CXCR6	0	41	1	22	0.661665
CXorf27	0	41	1	22	0.661665
CXorf56	0	41	1	22	0.661665
CYC1	0	41	1	22	0.661665
CYFIP2	0	41	1	22	0.661665
CYP1A1	0	41	1	22	0.661665
CYP1B1	0	41	1	22	0.661665
CYP21A1P	0	41	1	22	0.661665
CYP27C1	0	41	1	22	0.661665
CYP2A7	0	41	1	22	0.661665
CYP2S1	0	41	1	22	0.661665
CYP3A43	0	41	1	22	0.661665
CYP4F11	0	41	1	22	0.661665
DAB2	0	41	1	22	0.661665
DAGLB	0	41	1	22	0.661665
DAOA	0	41	1	22	0.661665
DAZAP2	0	41	1	22	0.661665
DBH	0	41	1	22	0.661665
DBN1	0	41	1	22	0.661665
DCP1B	0	41	1	22	0.661665
DCT	0	41	1	22	0.661665
DCXR	0	41	1	22	0.661665
DDB1	0	41	1	22	0.661665
DDHD1	0	41	1	22	0.661665
DDIT4	0	41	1	22	0.661665
DDN	0	41	1	22	0.661665
DDX11L11	0	41	1	22	0.661665
DDX20	0	41	1	22	0.661665
DDX3X	0	41	1	22	0.661665
DDX4	0	41	1	22	0.661665
DDX43	0	41	1	22	0.661665
DDX52	0	41	1	22	0.661665
DEF6	0	41	1	22	0.661665
DEFB116	0	41	1	22	0.661665
DEFB119	0	41	1	22	0.661665
DENND2A	0	41	1	22	0.661665
DENND3	0	41	1	22	0.661665
DERL1	0	41	1	22	0.661665
DGCR14	0	41	1	22	0.661665
DGKD	0	41	1	22	0.661665
DGKH	0	41	1	22	0.661665
DGKZ	0	41	1	22	0.661665
DHX16	0	41	1	22	0.661665
DHX32	0	41	1	22	0.661665
DHX37	0	41	1	22	0.661665
DHX8	0	41	1	22	0.661665
DIP2A	0	41	1	22	0.661665
DIRAS3	0	41	1	22	0.661665
DIRC1	0	41	1	22	0.661665
DIXDC1	0	41	1	22	0.661665
DKFZp686O16217	0	41	1	22	0.661665
DKK4	0	41	1	22	0.661665
DLAT	0	41	1	22	0.661665
DLGAP3	0	41	1	22	0.661665
DLK1	0	41	1	22	0.661665
DLX3	0	41	1	22	0.661665
DMRTA2	0	41	1	22	0.661665
DNA2	0	41	1	22	0.661665
DNAJC16	0	41	1	22	0.661665
DNMT3B	0	41	1	22	0.661665
DOCK3	0	41	1	22	0.661665
DOCK6	0	41	1	22	0.661665
DPEP2	0	41	1	22	0.661665
DPF3	0	41	1	22	0.661665
DPP8	0	41	1	22	0.661665
DSC2	0	41	1	22	0.661665
DSN1	0	41	1	22	0.661665
DSPP	0	41	1	22	0.661665
DUSP11	0	41	1	22	0.661665
DUSP12	0	41	1	22	0.661665
DYNC2LI1	0	41	1	22	0.661665
E2F1	0	41	1	22	0.661665
ECM2	0	41	1	22	0.661665
EDEM3	0	41	1	22	0.661665
EEF1A1	0	41	1	22	0.661665
EFCAB4B	0	41	1	22	0.661665
EFEMP2	0	41	1	22	0.661665
EFHB	0	41	1	22	0.661665
EHMT1	0	41	1	22	0.661665
EHMT2	0	41	1	22	0.661665
EIF2AK2	0	41	1	22	0.661665
EIF3A	0	41	1	22	0.661665
EIF3E	0	41	1	22	0.661665
EIF3J	0	41	1	22	0.661665
EIF3K	0	41	1	22	0.661665
ELAC2	0	41	1	22	0.661665
ELK3	0	41	1	22	0.661665
ELMO1	0	41	1	22	0.661665
ELMOD2	0	41	1	22	0.661665
ELOVL7	0	41	1	22	0.661665
EMCN	0	41	1	22	0.661665
EME2	0	41	1	22	0.661665
EMILIN3	0	41	1	22	0.661665
EMR3	0	41	1	22	0.661665
ENOX2	0	41	1	22	0.661665
EP300	0	41	1	22	0.661665
EPB41L4A	0	41	1	22	0.661665
EPB41L4B	0	41	1	22	0.661665
EPCAM	0	41	1	22	0.661665
EPG5	0	41	1	22	0.661665
EPHA1	0	41	1	22	0.661665
EPS15	0	41	1	22	0.661665
ERC2	0	41	1	22	0.661665
ERCC4	0	41	1	22	0.661665
ERCC6L	0	41	1	22	0.661665
ERGIC1	0	41	1	22	0.661665
ERVFRD-1	0	41	1	22	0.661665
ESCO1	0	41	1	22	0.661665
ESCO2	0	41	1	22	0.661665
ESD	0	41	1	22	0.661665
ESPNL	0	41	1	22	0.661665
ESRP2	0	41	1	22	0.661665
ESYT3	0	41	1	22	0.661665
ETV1	0	41	1	22	0.661665
ETV4	0	41	1	22	0.661665
EVC	0	41	1	22	0.661665
EXTL1	0	41	1	22	0.661665
EYA4	0	41	1	22	0.661665
EZH1	0	41	1	22	0.661665
F12	0	41	1	22	0.661665
F2RL1	0	41	1	22	0.661665
FAIM3	0	41	1	22	0.661665
FAM113A	0	41	1	22	0.661665
FAM114A1	0	41	1	22	0.661665
FAM115A	0	41	1	22	0.661665
FAM117B	0	41	1	22	0.661665
FAM120B	0	41	1	22	0.661665
FAM124B	0	41	1	22	0.661665
FAM126A	0	41	1	22	0.661665
FAM127C	0	41	1	22	0.661665
FAM129B	0	41	1	22	0.661665
FAM131A	0	41	1	22	0.661665
FAM153C	0	41	1	22	0.661665
FAM166B	0	41	1	22	0.661665
FAM173B	0	41	1	22	0.661665
FAM177B	0	41	1	22	0.661665
FAM184A	0	41	1	22	0.661665
FAM18B2	0	41	1	22	0.661665
FAM190B	0	41	1	22	0.661665
FAM194A	0	41	1	22	0.661665
FAM198B	0	41	1	22	0.661665
FAM213A	0	41	1	22	0.661665
FAM217B	0	41	1	22	0.661665
FAM221A	0	41	1	22	0.661665
FAM3D	0	41	1	22	0.661665
FAM50B	0	41	1	22	0.661665
FAM53C	0	41	1	22	0.661665
FAM55D	0	41	1	22	0.661665
FAM70A	0	41	1	22	0.661665
FAM71E1	0	41	1	22	0.661665
FAM86B2	0	41	1	22	0.661665
FAM96A	0	41	1	22	0.661665
FAN1	0	41	1	22	0.661665
FANCI	0	41	1	22	0.661665
FASTKD2	0	41	1	22	0.661665
FASTKD3	0	41	1	22	0.661665
FATE1	0	41	1	22	0.661665
FBXL13	0	41	1	22	0.661665
FBXO2	0	41	1	22	0.661665
FBXO48	0	41	1	22	0.661665
FBXW5	0	41	1	22	0.661665
FCGR3A	0	41	1	22	0.661665
FCHO2	0	41	1	22	0.661665
FCHSD1	0	41	1	22	0.661665
FCRLB	0	41	1	22	0.661665
FDPS	0	41	1	22	0.661665
FDXR	0	41	1	22	0.661665
FER	0	41	1	22	0.661665
FEV	0	41	1	22	0.661665
FEZ1	0	41	1	22	0.661665
FGF5	0	41	1	22	0.661665
FGFBP2	0	41	1	22	0.661665
FGFR1OP2	0	41	1	22	0.661665
FHOD1	0	41	1	22	0.661665
FIG4	0	41	1	22	0.661665
FKBP2	0	41	1	22	0.661665
FKBP5	0	41	1	22	0.661665
FKBP6	0	41	1	22	0.661665
FKBPL	0	41	1	22	0.661665
FLAD1	0	41	1	22	0.661665
FLVCR2	0	41	1	22	0.661665
FMNL3	0	41	1	22	0.661665
FMR1	0	41	1	22	0.661665
FMR1NB	0	41	1	22	0.661665
FNDC3A	0	41	1	22	0.661665
FNDC7	0	41	1	22	0.661665
FOPNL	0	41	1	22	0.661665
FOXA1	0	41	1	22	0.661665
FOXD1	0	41	1	22	0.661665
FOXD4L5	0	41	1	22	0.661665
FOXK2	0	41	1	22	0.661665
FOXO4	0	41	1	22	0.661665
FOXP1	0	41	1	22	0.661665
FPGS	0	41	1	22	0.661665
FPGT-TNNI3K	0	41	1	22	0.661665
FRMD4A	0	41	1	22	0.661665
FSHB	0	41	1	22	0.661665
FSTL4	0	41	1	22	0.661665
FUT1	0	41	1	22	0.661665
FZD2	0	41	1	22	0.661665
G6PC3	0	41	1	22	0.661665
GABBR1	0	41	1	22	0.661665
GABRR2	0	41	1	22	0.661665
GALNT2	0	41	1	22	0.661665
GALNT4	0	41	1	22	0.661665
GALNT6	0	41	1	22	0.661665
GALNT7	0	41	1	22	0.661665
GALNTL2	0	41	1	22	0.661665
GALR1	0	41	1	22	0.661665
GALR3	0	41	1	22	0.661665
GATAD2B	0	41	1	22	0.661665
GATM	0	41	1	22	0.661665
GATS	0	41	1	22	0.661665
GBA2	0	41	1	22	0.661665
GBP3	0	41	1	22	0.661665
GBP6	0	41	1	22	0.661665
GCG	0	41	1	22	0.661665
GCKR	0	41	1	22	0.661665
GDAP1	0	41	1	22	0.661665
GDAP1L1	0	41	1	22	0.661665
GDF2	0	41	1	22	0.661665
GDF5	0	41	1	22	0.661665
GDI1	0	41	1	22	0.661665
GDPD2	0	41	1	22	0.661665
GDPD4	0	41	1	22	0.661665
GFPT1	0	41	1	22	0.661665
GFRA2	0	41	1	22	0.661665
GGT5	0	41	1	22	0.661665
GHRHR	0	41	1	22	0.661665
GHSR	0	41	1	22	0.661665
GJA4	0	41	1	22	0.661665
GLA	0	41	1	22	0.661665
GLIS1	0	41	1	22	0.661665
GLTSCR2	0	41	1	22	0.661665
GLYATL2	0	41	1	22	0.661665
GMIP	0	41	1	22	0.661665
GMPPA	0	41	1	22	0.661665
GNA13	0	41	1	22	0.661665
GNAI3	0	41	1	22	0.661665
GNAT1	0	41	1	22	0.661665
GOLGA8DP	0	41	1	22	0.661665
GPAM	0	41	1	22	0.661665
GPATCH4	0	41	1	22	0.661665
GPC3	0	41	1	22	0.661665
GPHN	0	41	1	22	0.661665
GPKOW	0	41	1	22	0.661665
GPN2	0	41	1	22	0.661665
GPR1	0	41	1	22	0.661665
GPR128	0	41	1	22	0.661665
GPR137C	0	41	1	22	0.661665
GPR25	0	41	1	22	0.661665
GPR37	0	41	1	22	0.661665
GPR52	0	41	1	22	0.661665
GPR6	0	41	1	22	0.661665
GPRIN1	0	41	1	22	0.661665
GPRIN3	0	41	1	22	0.661665
GPSM2	0	41	1	22	0.661665
GPX5	0	41	1	22	0.661665
GPX7	0	41	1	22	0.661665
GREB1	0	41	1	22	0.661665
GRIA3	0	41	1	22	0.661665
GSPT2	0	41	1	22	0.661665
GSTM4	0	41	1	22	0.661665
GTF2A2	0	41	1	22	0.661665
GTF3C3	0	41	1	22	0.661665
GTF3C6	0	41	1	22	0.661665
GUCA1B	0	41	1	22	0.661665
GUCY2C	0	41	1	22	0.661665
GUSBP1	0	41	1	22	0.661665
GYG2	0	41	1	22	0.661665
GYS2	0	41	1	22	0.661665
HADH	0	41	1	22	0.661665
HAUS6	0	41	1	22	0.661665
HAUS7	0	41	1	22	0.661665
HAUS8	0	41	1	22	0.661665
HBB	0	41	1	22	0.661665
HCST	0	41	1	22	0.661665
HDAC10	0	41	1	22	0.661665
HDAC5	0	41	1	22	0.661665
HDAC6	0	41	1	22	0.661665
HDGFL1	0	41	1	22	0.661665
HELZ	0	41	1	22	0.661665
HEPN1	0	41	1	22	0.661665
HEXIM1	0	41	1	22	0.661665
HGFAC	0	41	1	22	0.661665
HIPK3	0	41	1	22	0.661665
HIST1H2AA	0	41	1	22	0.661665
HIST1H2AH	0	41	1	22	0.661665
HIST1H2BD	0	41	1	22	0.661665
HIST1H3A	0	41	1	22	0.661665
HIST1H3E	0	41	1	22	0.661665
HIST1H3J	0	41	1	22	0.661665
HIST1H4I	0	41	1	22	0.661665
HLA-A	0	41	1	22	0.661665
HLA-DMA	0	41	1	22	0.661665
HMGCS2	0	41	1	22	0.661665
HMP19	0	41	1	22	0.661665
HNRNPK	0	41	1	22	0.661665
HOXB9	0	41	1	22	0.661665
HOXD10	0	41	1	22	0.661665
HOXD3	0	41	1	22	0.661665
HPCAL4	0	41	1	22	0.661665
HPR	0	41	1	22	0.661665
HPX	0	41	1	22	0.661665
HSD17B10	0	41	1	22	0.661665
HSD17B3	0	41	1	22	0.661665
HSD3B7	0	41	1	22	0.661665
HSP90AB3P	0	41	1	22	0.661665
HSPA12B	0	41	1	22	0.661665
HSPA8	0	41	1	22	0.661665
HTR2B	0	41	1	22	0.661665
HTR5A	0	41	1	22	0.661665
HVCN1	0	41	1	22	0.661665
ICK	0	41	1	22	0.661665
ID3	0	41	1	22	0.661665
IDS	0	41	1	22	0.661665
IFITM3	0	41	1	22	0.661665
IFNGR2	0	41	1	22	0.661665
IGF1	0	41	1	22	0.661665
IGFBP1	0	41	1	22	0.661665
IGFN1	0	41	1	22	0.661665
IKBIP	0	41	1	22	0.661665
IL10RA	0	41	1	22	0.661665
IL12RB1	0	41	1	22	0.661665
IL17RB	0	41	1	22	0.661665
IL1F10	0	41	1	22	0.661665
IL1RL1	0	41	1	22	0.661665
IL2	0	41	1	22	0.661665
IL4I1	0	41	1	22	0.661665
IL9R	0	41	1	22	0.661665
ILDR2	0	41	1	22	0.661665
IMMT	0	41	1	22	0.661665
IMPAD1	0	41	1	22	0.661665
INHA	0	41	1	22	0.661665
INPP5A	0	41	1	22	0.661665
INTS2	0	41	1	22	0.661665
IQCB1	0	41	1	22	0.661665
IQCG	0	41	1	22	0.661665
IRAK1	0	41	1	22	0.661665
IRAK3	0	41	1	22	0.661665
IRF6	0	41	1	22	0.661665
ITGA7	0	41	1	22	0.661665
ITGAE	0	41	1	22	0.661665
ITGBL1	0	41	1	22	0.661665
ITM2B	0	41	1	22	0.661665
ITPKB	0	41	1	22	0.661665
JAKMIP3	0	41	1	22	0.661665
JAM3	0	41	1	22	0.661665
JMJD4	0	41	1	22	0.661665
JPH2	0	41	1	22	0.661665
KCNA5	0	41	1	22	0.661665
KCNA6	0	41	1	22	0.661665
KCNAB2	0	41	1	22	0.661665
KCNE1L	0	41	1	22	0.661665
KCNJ4	0	41	1	22	0.661665
KCNJ5	0	41	1	22	0.661665
KCNJ6	0	41	1	22	0.661665
KCNK9	0	41	1	22	0.661665
KCNN2	0	41	1	22	0.661665
KDM1A	0	41	1	22	0.661665
KDM6B	0	41	1	22	0.661665
KIAA1199	0	41	1	22	0.661665
KIAA1383	0	41	1	22	0.661665
KIAA1432	0	41	1	22	0.661665
KIAA1586	0	41	1	22	0.661665
KIF21B	0	41	1	22	0.661665
KIF25	0	41	1	22	0.661665
KIFAP3	0	41	1	22	0.661665
KL	0	41	1	22	0.661665
KLF10	0	41	1	22	0.661665
KLF4	0	41	1	22	0.661665
KLF8	0	41	1	22	0.661665
KLHDC2	0	41	1	22	0.661665
KLHL10	0	41	1	22	0.661665
KLHL12	0	41	1	22	0.661665
KLHL14	0	41	1	22	0.661665
KLK13	0	41	1	22	0.661665
KNTC1	0	41	1	22	0.661665
KPNA4	0	41	1	22	0.661665
KPNB1	0	41	1	22	0.661665
KRT3	0	41	1	22	0.661665
KRT35	0	41	1	22	0.661665
KRT36	0	41	1	22	0.661665
KRTAP10-6	0	41	1	22	0.661665
KRTAP19-5	0	41	1	22	0.661665
KRTAP4-7	0	41	1	22	0.661665
KRTAP5-8	0	41	1	22	0.661665
KRTAP9-8	0	41	1	22	0.661665
KRTCAP3	0	41	1	22	0.661665
KY	0	41	1	22	0.661665
L3MBTL4	0	41	1	22	0.661665
LAG3	0	41	1	22	0.661665
LAMC2	0	41	1	22	0.661665
LANCL2	0	41	1	22	0.661665
LASP1	0	41	1	22	0.661665
LCE3E	0	41	1	22	0.661665
LCP2	0	41	1	22	0.661665
LDHAL6A	0	41	1	22	0.661665
LEPRE1	0	41	1	22	0.661665
LGALS12	0	41	1	22	0.661665
LGALS2	0	41	1	22	0.661665
LHFPL3	0	41	1	22	0.661665
LHX8	0	41	1	22	0.661665
LHX9	0	41	1	22	0.661665
LIG1	0	41	1	22	0.661665
LIG4	0	41	1	22	0.661665
LILRA5	0	41	1	22	0.661665
LIN28A	0	41	1	22	0.661665
LIN28B	0	41	1	22	0.661665
LINC00471	0	41	1	22	0.661665
LINS	0	41	1	22	0.661665
LIPI	0	41	1	22	0.661665
LIPM	0	41	1	22	0.661665
LMAN2L	0	41	1	22	0.661665
LMNB2	0	41	1	22	0.661665
LMO4	0	41	1	22	0.661665
LOC399753	0	41	1	22	0.661665
LOC399815	0	41	1	22	0.661665
LOC729264	0	41	1	22	0.661665
LPAR1	0	41	1	22	0.661665
LPPR3	0	41	1	22	0.661665
LRFN3	0	41	1	22	0.661665
LRIF1	0	41	1	22	0.661665
LRIG1	0	41	1	22	0.661665
LRPAP1	0	41	1	22	0.661665
LRRC16B	0	41	1	22	0.661665
LRRC30	0	41	1	22	0.661665
LRRC31	0	41	1	22	0.661665
LRRC37B	0	41	1	22	0.661665
LRRC4	0	41	1	22	0.661665
LRRC52	0	41	1	22	0.661665
LRRC57	0	41	1	22	0.661665
LRRC66	0	41	1	22	0.661665
LRRC8B	0	41	1	22	0.661665
LRRC8C	0	41	1	22	0.661665
LSM11	0	41	1	22	0.661665
LUC7L	0	41	1	22	0.661665
LYPLAL1	0	41	1	22	0.661665
LYSMD2	0	41	1	22	0.661665
LYZL2	0	41	1	22	0.661665
MAD2L1BP	0	41	1	22	0.661665
MAGEA4	0	41	1	22	0.661665
MAGEB4	0	41	1	22	0.661665
MAML1	0	41	1	22	0.661665
MAP1LC3B2	0	41	1	22	0.661665
MAP3K3	0	41	1	22	0.661665
MAPK10	0	41	1	22	0.661665
MAPK14	0	41	1	22	0.661665
MAPK8	0	41	1	22	0.661665
MAPK8IP1	0	41	1	22	0.661665
MAPKAPK2	0	41	1	22	0.661665
2018-03-07	0	41	1	22	0.661665
MARK2	0	41	1	22	0.661665
MAS1	0	41	1	22	0.661665
MB21D2	0	41	1	22	0.661665
MBD3	0	41	1	22	0.661665
MCAM	0	41	1	22	0.661665
MCM3	0	41	1	22	0.661665
MCM3AP	0	41	1	22	0.661665
MCTP2	0	41	1	22	0.661665
MECP2	0	41	1	22	0.661665
MED23	0	41	1	22	0.661665
MED6	0	41	1	22	0.661665
MEGF8	0	41	1	22	0.661665
MEI1	0	41	1	22	0.661665
MEIS1	0	41	1	22	0.661665
MELK	0	41	1	22	0.661665
MERTK	0	41	1	22	0.661665
METTL10	0	41	1	22	0.661665
METTL12	0	41	1	22	0.661665
METTL14	0	41	1	22	0.661665
METTL19	0	41	1	22	0.661665
METTL21A	0	41	1	22	0.661665
METTL7B	0	41	1	22	0.661665
MEX3B	0	41	1	22	0.661665
MEX3C	0	41	1	22	0.661665
MFSD2B	0	41	1	22	0.661665
MGEA5	0	41	1	22	0.661665
MGST1	0	41	1	22	0.661665
MIB2	0	41	1	22	0.661665
MIDN	0	41	1	22	0.661665
MIF4GD	0	41	1	22	0.661665
MIS18A	0	41	1	22	0.661665
MKKS	0	41	1	22	0.661665
MKL2	0	41	1	22	0.661665
MKS1	0	41	1	22	0.661665
MMP15	0	41	1	22	0.661665
MMP17	0	41	1	22	0.661665
MMP3	0	41	1	22	0.661665
MMP8	0	41	1	22	0.661665
MMRN2	0	41	1	22	0.661665
MORC3	0	41	1	22	0.661665
MPEG1	0	41	1	22	0.661665
MRFAP1	0	41	1	22	0.661665
MRGPRE	0	41	1	22	0.661665
MRPL17	0	41	1	22	0.661665
MRPL51	0	41	1	22	0.661665
MRPL55	0	41	1	22	0.661665
MRPS15	0	41	1	22	0.661665
MS4A14	0	41	1	22	0.661665
MSH2	0	41	1	22	0.661665
MSLNL	0	41	1	22	0.661665
MSRB2	0	41	1	22	0.661665
MST1R	0	41	1	22	0.661665
MSTN	0	41	1	22	0.661665
MTCP1	0	41	1	22	0.661665
MTF2	0	41	1	22	0.661665
MTL5	0	41	1	22	0.661665
MTMR10	0	41	1	22	0.661665
MTMR14	0	41	1	22	0.661665
MUC15	0	41	1	22	0.661665
MXI1	0	41	1	22	0.661665
MYEOV2	0	41	1	22	0.661665
MYL4	0	41	1	22	0.661665
MYLIP	0	41	1	22	0.661665
MYNN	0	41	1	22	0.661665
N4BP2	0	41	1	22	0.661665
N6AMT1	0	41	1	22	0.661665
NAA16	0	41	1	22	0.661665
NAA60	0	41	1	22	0.661665
NAALADL1	0	41	1	22	0.661665
NAIF1	0	41	1	22	0.661665
NAIP	0	41	1	22	0.661665
NARS2	0	41	1	22	0.661665
NAT16	0	41	1	22	0.661665
NAT8	0	41	1	22	0.661665
NCAPH2	0	41	1	22	0.661665
NCBP1	0	41	1	22	0.661665
NCEH1	0	41	1	22	0.661665
NCKIPSD	0	41	1	22	0.661665
NCOA4	0	41	1	22	0.661665
NDNL2	0	41	1	22	0.661665
NDP	0	41	1	22	0.661665
NDRG1	0	41	1	22	0.661665
NDUFA12	0	41	1	22	0.661665
NDUFB5	0	41	1	22	0.661665
NDUFS3	0	41	1	22	0.661665
NECAP2	0	41	1	22	0.661665
NEDD9	0	41	1	22	0.661665
NEUROD2	0	41	1	22	0.661665
NFATC1	0	41	1	22	0.661665
NFATC3	0	41	1	22	0.661665
NFATC4	0	41	1	22	0.661665
NFXL1	0	41	1	22	0.661665
NFYC	0	41	1	22	0.661665
NHS	0	41	1	22	0.661665
NLRP1	0	41	1	22	0.661665
NMBR	0	41	1	22	0.661665
NMS	0	41	1	22	0.661665
NOL6	0	41	1	22	0.661665
NONO	0	41	1	22	0.661665
NOP2	0	41	1	22	0.661665
NOP58	0	41	1	22	0.661665
NPAS4	0	41	1	22	0.661665
NPAT	0	41	1	22	0.661665
NPHS1	0	41	1	22	0.661665
NPM2	0	41	1	22	0.661665
NPR2	0	41	1	22	0.661665
NPTN	0	41	1	22	0.661665
NRF1	0	41	1	22	0.661665
NRM	0	41	1	22	0.661665
NSF	0	41	1	22	0.661665
NSUN6	0	41	1	22	0.661665
NT5C2	0	41	1	22	0.661665
NT5C3	0	41	1	22	0.661665
NT5M	0	41	1	22	0.661665
NUAK1	0	41	1	22	0.661665
NUCB1	0	41	1	22	0.661665
NUDT16	0	41	1	22	0.661665
NUDT5	0	41	1	22	0.661665
NUP35	0	41	1	22	0.661665
OAF	0	41	1	22	0.661665
OCA2	0	41	1	22	0.661665
ODAM	0	41	1	22	0.661665
OLFML1	0	41	1	22	0.661665
OLFML2A	0	41	1	22	0.661665
OLIG3	0	41	1	22	0.661665
OMD	0	41	1	22	0.661665
OOEP	0	41	1	22	0.661665
OPCML	0	41	1	22	0.661665
OPN4	0	41	1	22	0.661665
OPRM1	0	41	1	22	0.661665
OR10G4	0	41	1	22	0.661665
OR10H3	0	41	1	22	0.661665
OR10Q1	0	41	1	22	0.661665
OR11A1	0	41	1	22	0.661665
OR1L8	0	41	1	22	0.661665
OR1M1	0	41	1	22	0.661665
OR2B2	0	41	1	22	0.661665
OR2V2	0	41	1	22	0.661665
OR3A1	0	41	1	22	0.661665
OR3A4P	0	41	1	22	0.661665
OR4A47	0	41	1	22	0.661665
OR4C12	0	41	1	22	0.661665
OR4N4	0	41	1	22	0.661665
OR51G2	0	41	1	22	0.661665
OR51S1	0	41	1	22	0.661665
OR52B2	0	41	1	22	0.661665
OR52E2	0	41	1	22	0.661665
OR52R1	0	41	1	22	0.661665
OR5K4	0	41	1	22	0.661665
OR6C68	0	41	1	22	0.661665
OR6C74	0	41	1	22	0.661665
OR7A10	0	41	1	22	0.661665
OR8G2	0	41	1	22	0.661665
OR8S1	0	41	1	22	0.661665
OR9Q1	0	41	1	22	0.661665
OSBPL8	0	41	1	22	0.661665
OVCH2	0	41	1	22	0.661665
OVOL1	0	41	1	22	0.661665
OXCT1	0	41	1	22	0.661665
OXT	0	41	1	22	0.661665
P2RX7	0	41	1	22	0.661665
P4HA1	0	41	1	22	0.661665
PACSIN3	0	41	1	22	0.661665
PADI1	0	41	1	22	0.661665
PADI3	0	41	1	22	0.661665
PADI4	0	41	1	22	0.661665
PALM2-AKAP2	0	41	1	22	0.661665
PANK1	0	41	1	22	0.661665
PANK2	0	41	1	22	0.661665
PANK3	0	41	1	22	0.661665
PAOX	0	41	1	22	0.661665
PAQR8	0	41	1	22	0.661665
PARVA	0	41	1	22	0.661665
PAXIP1	0	41	1	22	0.661665
PCCA	0	41	1	22	0.661665
PCDH1	0	41	1	22	0.661665
PCDH8	0	41	1	22	0.661665
PCDHB14	0	41	1	22	0.661665
PCDHB5	0	41	1	22	0.661665
PCMTD1	0	41	1	22	0.661665
PDCD1LG2	0	41	1	22	0.661665
PDCD5	0	41	1	22	0.661665
PDCD6IP	0	41	1	22	0.661665
PDE3B	0	41	1	22	0.661665
PDE6A	0	41	1	22	0.661665
PDE9A	0	41	1	22	0.661665
PDPN	0	41	1	22	0.661665
PDS5A	0	41	1	22	0.661665
PDZD7	0	41	1	22	0.661665
PEAK1	0	41	1	22	0.661665
PELI1	0	41	1	22	0.661665
PELO	0	41	1	22	0.661665
PER1	0	41	1	22	0.661665
PEX11A	0	41	1	22	0.661665
PGLYRP2	0	41	1	22	0.661665
PHB2	0	41	1	22	0.661665
PHC1	0	41	1	22	0.661665
PHC2	0	41	1	22	0.661665
PHGDH	0	41	1	22	0.661665
PHKA2	0	41	1	22	0.661665
PHKG2	0	41	1	22	0.661665
PHLDB1	0	41	1	22	0.661665
PHLPP1	0	41	1	22	0.661665
PID1	0	41	1	22	0.661665
PIGZ	0	41	1	22	0.661665
PIKFYVE	0	41	1	22	0.661665
PION	0	41	1	22	0.661665
PIP4K2C	0	41	1	22	0.661665
PIRT	0	41	1	22	0.661665
PITPNC1	0	41	1	22	0.661665
PITPNM2	0	41	1	22	0.661665
PIWIL4	0	41	1	22	0.661665
PKLR	0	41	1	22	0.661665
PLA2G2A	0	41	1	22	0.661665
PLA2G2F	0	41	1	22	0.661665
PLCD4	0	41	1	22	0.661665
PLCH1	0	41	1	22	0.661665
PLEKHB2	0	41	1	22	0.661665
PLEKHO2	0	41	1	22	0.661665
PLK3	0	41	1	22	0.661665
PLK4	0	41	1	22	0.661665
PLOD1	0	41	1	22	0.661665
PLXNB3	0	41	1	22	0.661665
PM20D1	0	41	1	22	0.661665
PNCK	0	41	1	22	0.661665
PNLIPRP2	0	41	1	22	0.661665
PNMA5	0	41	1	22	0.661665
PNN	0	41	1	22	0.661665
PODN	0	41	1	22	0.661665
POLD1	0	41	1	22	0.661665
POLK	0	41	1	22	0.661665
POLR3C	0	41	1	22	0.661665
POM121C	0	41	1	22	0.661665
POU5F1	0	41	1	22	0.661665
PPAN-P2RY11	0	41	1	22	0.661665
PPEF1	0	41	1	22	0.661665
PPFIA3	0	41	1	22	0.661665
PPIAL4G	0	41	1	22	0.661665
PPIL3	0	41	1	22	0.661665
PPP1R11	0	41	1	22	0.661665
PPP1R13B	0	41	1	22	0.661665
PPP1R7	0	41	1	22	0.661665
PPP2R2D	0	41	1	22	0.661665
PPP2R3B	0	41	1	22	0.661665
PPP5C	0	41	1	22	0.661665
PPY	0	41	1	22	0.661665
PRAM1	0	41	1	22	0.661665
PRAMEF1	0	41	1	22	0.661665
PRAMEF2	0	41	1	22	0.661665
[truncated: 6,477 more rows]

## Sheet: Table_S5
Table S5. Comparison of gene somatic mutation rates between good and poor prognosis sub-groups of LUAD cases diagnosed at later stage
Hugo_Symbol	good_Mut	good_Total	poor_Mut	poor_Total	ebt.p
RFX5	5	23	0	44	0.057162
ABCG2	4	23	0	44	0.108862
ADAMTS5	4	23	0	44	0.108862
ARFGEF1	4	23	0	44	0.108862
ARHGEF40	4	23	0	44	0.108862
BEST3	4	23	0	44	0.108862
C11orf63	4	23	0	44	0.108862
EPHX4	4	23	0	44	0.108862
FAM151A	4	23	0	44	0.108862
GLI1	4	23	0	44	0.108862
HEBP1	4	23	0	44	0.108862
HECTD2	4	23	0	44	0.108862
KBTBD6	4	23	0	44	0.108862
KLK1	4	23	0	44	0.108862
MAP7D3	4	23	0	44	0.108862
2018-03-10	4	23	0	44	0.108862
NUMA1	4	23	0	44	0.108862
OR5H1	4	23	0	44	0.108862
OVGP1	4	23	0	44	0.108862
PHACTR1	4	23	0	44	0.108862
TRUB1	4	23	0	44	0.108862
CNTNAP5	5	23	1	44	0.131093
UHRF1BP1	5	23	1	44	0.131093
KEAP1	1	23	13	44	0.141249
XIRP2	8	23	5	44	0.173826
BAI3	0	23	8	44	0.193786
GRIA4	0	23	8	44	0.193786
HEATR7B2	0	23	8	44	0.193786
ZNF521	0	23	8	44	0.193786
ANKRD35	3	23	0	44	0.20395
CLK2P	3	23	0	44	0.20395
CST1	3	23	0	44	0.20395
CST4	3	23	0	44	0.20395
CTAGE7P	3	23	0	44	0.20395
DCDC2	3	23	0	44	0.20395
DDX17	3	23	0	44	0.20395
EFCAB5	3	23	0	44	0.20395
EPB41L3	3	23	0	44	0.20395
EPOR	3	23	0	44	0.20395
EXOC2	3	23	0	44	0.20395
FAM104A	3	23	0	44	0.20395
FCRL5	3	23	0	44	0.20395
FYB	3	23	0	44	0.20395
GOLT1A	3	23	0	44	0.20395
HPGDS	3	23	0	44	0.20395
IGF2BP3	3	23	0	44	0.20395
ITSN1	3	23	0	44	0.20395
KIAA1244	3	23	0	44	0.20395
KIAA2022	3	23	0	44	0.20395
KIF17	3	23	0	44	0.20395
MDM2	3	23	0	44	0.20395
MLLT10	3	23	0	44	0.20395
NETO1	3	23	0	44	0.20395
NEUROD1	3	23	0	44	0.20395
NKTR	3	23	0	44	0.20395
OLFML3	3	23	0	44	0.20395
OR10G8	3	23	0	44	0.20395
OR8G2	3	23	0	44	0.20395
PHACTR4	3	23	0	44	0.20395
PIAS3	3	23	0	44	0.20395
SAMD7	3	23	0	44	0.20395
SSX9	3	23	0	44	0.20395
STK10	3	23	0	44	0.20395
TBX18	3	23	0	44	0.20395
UBE4B	3	23	0	44	0.20395
UGT2B28	3	23	0	44	0.20395
USP51	3	23	0	44	0.20395
WDR7	3	23	0	44	0.20395
AHNAK	1	23	11	44	0.205987
DMD	6	23	3	44	0.207572
TLR4	6	23	3	44	0.207572
MGAM	5	23	2	44	0.220379
ABCA6	4	23	1	44	0.224666
ACACA	4	23	1	44	0.224666
ARID1A	4	23	1	44	0.224666
CARD8	4	23	1	44	0.224666
DROSHA	4	23	1	44	0.224666
EP400	4	23	1	44	0.224666
FBN3	4	23	1	44	0.224666
KIRREL	4	23	1	44	0.224666
MAGEA10	4	23	1	44	0.224666
MAP1B	4	23	1	44	0.224666
PIK3C2B	4	23	1	44	0.224666
SLC1A3	4	23	1	44	0.224666
TRPV5	4	23	1	44	0.224666
CACNA1B	0	23	6	44	0.290401
GTF3C1	0	23	6	44	0.290401
MYH7	0	23	6	44	0.290401
SEZ6L	0	23	6	44	0.290401
CACNA1E	1	23	9	44	0.299373
AKAP9	5	23	3	44	0.316656
FBN2	5	23	3	44	0.316656
GRIN2B	5	23	3	44	0.316656
SCN3A	5	23	3	44	0.316656
FLG2	7	23	6	44	0.333704
C12orf51	4	23	2	44	0.344724
DNAH5	4	23	2	44	0.344724
FAM123C	4	23	2	44	0.344724
FPGT-TNNI3K	4	23	2	44	0.344724
HCRTR2	4	23	2	44	0.344724
LAMB1	4	23	2	44	0.344724
MYH3	4	23	2	44	0.344724
NCAM1	4	23	2	44	0.344724
SLC6A18	4	23	2	44	0.344724
SLC8A1	4	23	2	44	0.344724
ATM	0	23	5	44	0.358668
CCKBR	0	23	5	44	0.358668
CNTNAP4	0	23	5	44	0.358668
DCDC5	0	23	5	44	0.358668
DLGAP3	0	23	5	44	0.358668
DNAH11	0	23	5	44	0.358668
DNAH17	0	23	5	44	0.358668
GRIK2	0	23	5	44	0.358668
HCLS1	0	23	5	44	0.358668
HEATR1	0	23	5	44	0.358668
MIOS	0	23	5	44	0.358668
MMRN2	0	23	5	44	0.358668
OR8H2	0	23	5	44	0.358668
POM121L12	0	23	5	44	0.358668
SLA	0	23	5	44	0.358668
SLC5A12	0	23	5	44	0.358668
ST18	0	23	5	44	0.358668
USP29	0	23	5	44	0.358668
ZNF518B	0	23	5	44	0.358668
ZNF648	0	23	5	44	0.358668
ZP4	0	23	5	44	0.358668
KRAS	3	23	13	44	0.362022
ABCA1	3	23	1	44	0.368803
ADAM23	3	23	1	44	0.368803
ATP2B4	3	23	1	44	0.368803
C3	3	23	1	44	0.368803
CD4	3	23	1	44	0.368803
CD97	3	23	1	44	0.368803
COL21A1	3	23	1	44	0.368803
CYLC1	3	23	1	44	0.368803
DCAF8L2	3	23	1	44	0.368803
EGF	3	23	1	44	0.368803
GAB1	3	23	1	44	0.368803
GCNT4	3	23	1	44	0.368803
GPR125	3	23	1	44	0.368803
IGSF11	3	23	1	44	0.368803
IL32	3	23	1	44	0.368803
ITGAE	3	23	1	44	0.368803
KALRN	3	23	1	44	0.368803
KCNK2	3	23	1	44	0.368803
KIAA0408	3	23	1	44	0.368803
KIF13A	3	23	1	44	0.368803
KIF16B	3	23	1	44	0.368803
KIR3DL2	3	23	1	44	0.368803
LRRIQ1	3	23	1	44	0.368803
MKI67	3	23	1	44	0.368803
MLH1	3	23	1	44	0.368803
MMP16	3	23	1	44	0.368803
MST1P9	3	23	1	44	0.368803
MUC13	3	23	1	44	0.368803
MYH8	3	23	1	44	0.368803
MYO7B	3	23	1	44	0.368803
NEUROD4	3	23	1	44	0.368803
NLRP14	3	23	1	44	0.368803
OR4N5	3	23	1	44	0.368803
OR52A5	3	23	1	44	0.368803
OR52B6	3	23	1	44	0.368803
OR6N1	3	23	1	44	0.368803
P4HTM	3	23	1	44	0.368803
POTEC	3	23	1	44	0.368803
PSME4	3	23	1	44	0.368803
RALGAPB	3	23	1	44	0.368803
RIF1	3	23	1	44	0.368803
SEC24C	3	23	1	44	0.368803
SEC31B	3	23	1	44	0.368803
SLC5A8	3	23	1	44	0.368803
SLC9A9	3	23	1	44	0.368803
SORCS1	3	23	1	44	0.368803
SPATA18	3	23	1	44	0.368803
SSX3	3	23	1	44	0.368803
TEK	3	23	1	44	0.368803
TEP1	3	23	1	44	0.368803
UNC5C	3	23	1	44	0.368803
UTRN	3	23	1	44	0.368803
VWF	3	23	1	44	0.368803
WASH3P	3	23	1	44	0.368803
ZNF208	3	23	1	44	0.368803
ZNF99	3	23	1	44	0.368803
FAT3	6	23	5	44	0.372209
AGAP7	2	23	0	44	0.373635
AKR1B15	2	23	0	44	0.373635
ALDH1A2	2	23	0	44	0.373635
ALG13	2	23	0	44	0.373635
ALS2	2	23	0	44	0.373635
ANKRD55	2	23	0	44	0.373635
ANLN	2	23	0	44	0.373635
ANTXR1	2	23	0	44	0.373635
AQP10	2	23	0	44	0.373635
ARHGAP17	2	23	0	44	0.373635
ARHGAP32	2	23	0	44	0.373635
ARHGAP5	2	23	0	44	0.373635
ARHGEF2	2	23	0	44	0.373635
ASAP2	2	23	0	44	0.373635
ASCC3	2	23	0	44	0.373635
ATG2A	2	23	0	44	0.373635
ATP10B	2	23	0	44	0.373635
BAG6	2	23	0	44	0.373635
BNC2	2	23	0	44	0.373635
BPI	2	23	0	44	0.373635
BSCL2	2	23	0	44	0.373635
BTBD7	2	23	0	44	0.373635
C1S	2	23	0	44	0.373635
C5	2	23	0	44	0.373635
C7orf10	2	23	0	44	0.373635
CACHD1	2	23	0	44	0.373635
CCDC28A	2	23	0	44	0.373635
CDC27	2	23	0	44	0.373635
CDH13	2	23	0	44	0.373635
CDON	2	23	0	44	0.373635
CEACAM5	2	23	0	44	0.373635
CFI	2	23	0	44	0.373635
CHAT	2	23	0	44	0.373635
CHIT1	2	23	0	44	0.373635
CIITA	2	23	0	44	0.373635
CLASRP	2	23	0	44	0.373635
CLIP1	2	23	0	44	0.373635
CNGA4	2	23	0	44	0.373635
COG5	2	23	0	44	0.373635
COIL	2	23	0	44	0.373635
CRYBB1	2	23	0	44	0.373635
CTTNBP2NL	2	23	0	44	0.373635
CYP2A6	2	23	0	44	0.373635
DDB1	2	23	0	44	0.373635
DHX8	2	23	0	44	0.373635
DIEXF	2	23	0	44	0.373635
DIS3	2	23	0	44	0.373635
DMXL1	2	23	0	44	0.373635
DNMT1	2	23	0	44	0.373635
DOK1	2	23	0	44	0.373635
DPYSL2	2	23	0	44	0.373635
DUSP22	2	23	0	44	0.373635
EIF2C1	2	23	0	44	0.373635
EIF4G2	2	23	0	44	0.373635
EMR1	2	23	0	44	0.373635
EPHA8	2	23	0	44	0.373635
ERCC6L2	2	23	0	44	0.373635
ERVW-1	2	23	0	44	0.373635
ETV1	2	23	0	44	0.373635
F13B	2	23	0	44	0.373635
FAM129A	2	23	0	44	0.373635
FAM169A	2	23	0	44	0.373635
FAM193A	2	23	0	44	0.373635
FAM212B	2	23	0	44	0.373635
FAM46D	2	23	0	44	0.373635
FAM73A	2	23	0	44	0.373635
FBXW7	2	23	0	44	0.373635
FERD3L	2	23	0	44	0.373635
FGG	2	23	0	44	0.373635
FGGY	2	23	0	44	0.373635
FKBP9	2	23	0	44	0.373635
GBP7	2	23	0	44	0.373635
GIMAP2	2	23	0	44	0.373635
GPRC6A	2	23	0	44	0.373635
GRIK1	2	23	0	44	0.373635
GRK7	2	23	0	44	0.373635
GRM3	2	23	0	44	0.373635
GSTM5	2	23	0	44	0.373635
GZF1	2	23	0	44	0.373635
H3F3C	2	23	0	44	0.373635
HAVCR2	2	23	0	44	0.373635
HAX1	2	23	0	44	0.373635
HNF1B	2	23	0	44	0.373635
HOXC10	2	23	0	44	0.373635
HTR1E	2	23	0	44	0.373635
IGF1R	2	23	0	44	0.373635
IL1R2	2	23	0	44	0.373635
IL2RB	2	23	0	44	0.373635
IL36G	2	23	0	44	0.373635
IPO8	2	23	0	44	0.373635
ITGA10	2	23	0	44	0.373635
ITGBL1	2	23	0	44	0.373635
JHDM1D	2	23	0	44	0.373635
KANSL1	2	23	0	44	0.373635
KBTBD8	2	23	0	44	0.373635
KCNB1	2	23	0	44	0.373635
KCNJ10	2	23	0	44	0.373635
KCTD3	2	23	0	44	0.373635
KCTD6	2	23	0	44	0.373635
KEL	2	23	0	44	0.373635
KIAA0494	2	23	0	44	0.373635
KIDINS220	2	23	0	44	0.373635
KIF9	2	23	0	44	0.373635
KLHDC5	2	23	0	44	0.373635
KRTAP4-4	2	23	0	44	0.373635
LAMB2	2	23	0	44	0.373635
LAMC3	2	23	0	44	0.373635
LDB2	2	23	0	44	0.373635
LOC649330	2	23	0	44	0.373635
MAGEA8	2	23	0	44	0.373635
MAP3K13	2	23	0	44	0.373635
MLF2	2	23	0	44	0.373635
MOCS2	2	23	0	44	0.373635
MORC1	2	23	0	44	0.373635
MOXD1	2	23	0	44	0.373635
MPEG1	2	23	0	44	0.373635
MSI1	2	23	0	44	0.373635
MYO18A	2	23	0	44	0.373635
MYO3B	2	23	0	44	0.373635
MYO7A	2	23	0	44	0.373635
NAALAD2	2	23	0	44	0.373635
NAT8	2	23	0	44	0.373635
NEDD4L	2	23	0	44	0.373635
NEUROD6	2	23	0	44	0.373635
NLRP5	2	23	0	44	0.373635
NMD3	2	23	0	44	0.373635
NOL8	2	23	0	44	0.373635
NOMO1	2	23	0	44	0.373635
NPAS3	2	23	0	44	0.373635
NPAS4	2	23	0	44	0.373635
NPSR1	2	23	0	44	0.373635
NPY2R	2	23	0	44	0.373635
NUP210	2	23	0	44	0.373635
NUPL2	2	23	0	44	0.373635
OR2C3	2	23	0	44	0.373635
OR2M1P	2	23	0	44	0.373635
OR4D2	2	23	0	44	0.373635
OR4K5	2	23	0	44	0.373635
OR4S1	2	23	0	44	0.373635
OR8H3	2	23	0	44	0.373635
OSBP2	2	23	0	44	0.373635
OSBPL6	2	23	0	44	0.373635
PAFAH1B1	2	23	0	44	0.373635
PALM2-AKAP2	2	23	0	44	0.373635
PARP9	2	23	0	44	0.373635
PBX3	2	23	0	44	0.373635
PDILT	2	23	0	44	0.373635
PIP5K1A	2	23	0	44	0.373635
PLAC1	2	23	0	44	0.373635
PLD3	2	23	0	44	0.373635
PNLIPRP1	2	23	0	44	0.373635
POLR3E	2	23	0	44	0.373635
PPP1R15B	2	23	0	44	0.373635
PPP1R9A	2	23	0	44	0.373635
PRPF19	2	23	0	44	0.373635
PRR12	2	23	0	44	0.373635
PSG8	2	23	0	44	0.373635
PTPN6	2	23	0	44	0.373635
PTPRC	2	23	0	44	0.373635
R3HDM1	2	23	0	44	0.373635
RANBP17	2	23	0	44	0.373635
RASA2	2	23	0	44	0.373635
RASAL2	2	23	0	44	0.373635
RASGRP3	2	23	0	44	0.373635
RBL2	2	23	0	44	0.373635
RDX	2	23	0	44	0.373635
RFPL4B	2	23	0	44	0.373635
RGAG1	2	23	0	44	0.373635
RGS8	2	23	0	44	0.373635
RIMBP2	2	23	0	44	0.373635
RNF148	2	23	0	44	0.373635
RPN2	2	23	0	44	0.373635
SALL2	2	23	0	44	0.373635
SCRN1	2	23	0	44	0.373635
SCYL2	2	23	0	44	0.373635
SERPINB11	2	23	0	44	0.373635
SETD5	2	23	0	44	0.373635
SEZ6L2	2	23	0	44	0.373635
SHPK	2	23	0	44	0.373635
SIK3	2	23	0	44	0.373635
SIRPG	2	23	0	44	0.373635
SLC12A1	2	23	0	44	0.373635
SLC14A1	2	23	0	44	0.373635
SLC17A4	2	23	0	44	0.373635
SLC18A1	2	23	0	44	0.373635
SLC5A2	2	23	0	44	0.373635
SLC6A15	2	23	0	44	0.373635
SLC9B1	2	23	0	44	0.373635
SLPI	2	23	0	44	0.373635
SMC5	2	23	0	44	0.373635
SOS1	2	23	0	44	0.373635
SOX7	2	23	0	44	0.373635
SPATA6	2	23	0	44	0.373635
STAT5B	2	23	0	44	0.373635
SUPT16H	2	23	0	44	0.373635
TAGAP	2	23	0	44	0.373635
TARS2	2	23	0	44	0.373635
TAS2R41	2	23	0	44	0.373635
TBC1D3P2	2	23	0	44	0.373635
TCEAL6	2	23	0	44	0.373635
TDRD10	2	23	0	44	0.373635
TFE3	2	23	0	44	0.373635
TGM1	2	23	0	44	0.373635
THRAP3	2	23	0	44	0.373635
THUMPD2	2	23	0	44	0.373635
TNFRSF11A	2	23	0	44	0.373635
TRBV4-2	2	23	0	44	0.373635
TSEN34	2	23	0	44	0.373635
TSSC1	2	23	0	44	0.373635
U2AF2	2	23	0	44	0.373635
UMOD	2	23	0	44	0.373635
USP49	2	23	0	44	0.373635
UST	2	23	0	44	0.373635
VHLL	2	23	0	44	0.373635
VPS52	2	23	0	44	0.373635
VWC2	2	23	0	44	0.373635
WASH2P	2	23	0	44	0.373635
XDH	2	23	0	44	0.373635
ZBTB45	2	23	0	44	0.373635
ZCWPW1	2	23	0	44	0.373635
ZFYVE28	2	23	0	44	0.373635
ZG16B	2	23	0	44	0.373635
ZMYND12	2	23	0	44	0.373635
ZNF214	2	23	0	44	0.373635
ZNF354C	2	23	0	44	0.373635
ZNF611	2	23	0	44	0.373635
ZNF704	2	23	0	44	0.373635
ZNF827	2	23	0	44	0.373635
ZNF878	2	23	0	44	0.373635
PCDHGC5	9	23	25	44	0.392467
TTN	6	23	19	44	0.394201
FAT4	2	23	10	44	0.398024
C7orf58	5	23	4	44	0.41385
FER1L6	5	23	4	44	0.41385
ZFHX4	3	23	12	44	0.421578
UNC13C	1	23	7	44	0.429921
AEBP1	0	23	4	44	0.44509
AKAP13	0	23	4	44	0.44509
ASTN1	0	23	4	44	0.44509
ATP1A4	0	23	4	44	0.44509
ATR	0	23	4	44	0.44509
CACNA1F	0	23	4	44	0.44509
CCDC108	0	23	4	44	0.44509
COL1A2	0	23	4	44	0.44509
CYP4B1	0	23	4	44	0.44509
ERBB4	0	23	4	44	0.44509
FAM83B	0	23	4	44	0.44509
GBP4	0	23	4	44	0.44509
GJA8	0	23	4	44	0.44509
GLDC	0	23	4	44	0.44509
GPC6	0	23	4	44	0.44509
HECW1	0	23	4	44	0.44509
HEPHL1	0	23	4	44	0.44509
HRH2	0	23	4	44	0.44509
IGSF10	0	23	4	44	0.44509
JPH1	0	23	4	44	0.44509
KIAA1217	0	23	4	44	0.44509
MADD	0	23	4	44	0.44509
MDN1	0	23	4	44	0.44509
MYCBP2	0	23	4	44	0.44509
MYT1L	0	23	4	44	0.44509
NUP153	0	23	4	44	0.44509
OR2AK2	0	23	4	44	0.44509
OR2G3	0	23	4	44	0.44509
OR2M5	0	23	4	44	0.44509
OR4C6	0	23	4	44	0.44509
OR4M1	0	23	4	44	0.44509
OR51V1	0	23	4	44	0.44509
OR5AS1	0	23	4	44	0.44509
PDZRN3	0	23	4	44	0.44509
PIK3CA	0	23	4	44	0.44509
PLEC	0	23	4	44	0.44509
RBM10	0	23	4	44	0.44509
REG3A	0	23	4	44	0.44509
RPSA	0	23	4	44	0.44509
SETD2	0	23	4	44	0.44509
SLC22A12	0	23	4	44	0.44509
SLIT3	0	23	4	44	0.44509
TAS1R2	0	23	4	44	0.44509
TG	0	23	4	44	0.44509
TRPC4	0	23	4	44	0.44509
UBAP2L	0	23	4	44	0.44509
UNC5A	0	23	4	44	0.44509
ZFP57	0	23	4	44	0.44509
ZNF800	0	23	4	44	0.44509
C1orf173	6	23	6	44	0.456612
DSCAM	4	23	3	44	0.459455
FRG1B	4	23	3	44	0.459455
LRP2	4	23	3	44	0.459455
OR10Z1	4	23	3	44	0.459455
PCLO	4	23	3	44	0.459455
TCF20	4	23	3	44	0.459455
UHRF1BP1L	4	23	3	44	0.459455
SYNE1	2	23	9	44	0.465672
APOB	5	23	5	44	0.507482
GPR112	5	23	5	44	0.507482
ANK3	1	23	6	44	0.51055
CACNA1C	1	23	6	44	0.51055
COL6A3	1	23	6	44	0.51055
CPS1	1	23	6	44	0.51055
DYSF	1	23	6	44	0.51055
MED12	1	23	6	44	0.51055
MYH13	1	23	6	44	0.51055
PKHD1L1	1	23	6	44	0.51055
SLC39A12	1	23	6	44	0.51055
UNC5D	1	23	6	44	0.51055
ACSM2B	3	23	2	44	0.510609
CA10	3	23	2	44	0.510609
CDK12	3	23	2	44	0.510609
COL22A1	3	23	2	44	0.510609
COL7A1	3	23	2	44	0.510609
EYA4	3	23	2	44	0.510609
F13A1	3	23	2	44	0.510609
FAM75D1	3	23	2	44	0.510609
FAT2	3	23	2	44	0.510609
FRAS1	3	23	2	44	0.510609
INPP5D	3	23	2	44	0.510609
ITGAD	3	23	2	44	0.510609
ITGAV	3	23	2	44	0.510609
KLHL38	3	23	2	44	0.510609
LTBP1	3	23	2	44	0.510609
MXRA5	3	23	2	44	0.510609
NIPBL	3	23	2	44	0.510609
NUP214	3	23	2	44	0.510609
ODZ1	3	23	2	44	0.510609
OR4A15	3	23	2	44	0.510609
OR4M2	3	23	2	44	0.510609
PAK7	3	23	2	44	0.510609
POU6F2	3	23	2	44	0.510609
PSG4	3	23	2	44	0.510609
PTH2R	3	23	2	44	0.510609
RAPGEF6	3	23	2	44	0.510609
SLITRK4	3	23	2	44	0.510609
TMEM132D	3	23	2	44	0.510609
PCDH15	2	23	8	44	0.539618
AASS	0	23	3	44	0.553847
ABLIM2	0	23	3	44	0.553847
ADAM12	0	23	3	44	0.553847
ADAMTS19	0	23	3	44	0.553847
ADAMTS3	0	23	3	44	0.553847
ADNP2	0	23	3	44	0.553847
ALG10B	0	23	3	44	0.553847
ALK	0	23	3	44	0.553847
ANKRD50	0	23	3	44	0.553847
ANO3	0	23	3	44	0.553847
APBA2	0	23	3	44	0.553847
ARAP2	0	23	3	44	0.553847
ARID1B	0	23	3	44	0.553847
ATP8B4	0	23	3	44	0.553847
ATXN3L	0	23	3	44	0.553847
BAZ2B	0	23	3	44	0.553847
BRAF	0	23	3	44	0.553847
BRIP1	0	23	3	44	0.553847
BTBD16	0	23	3	44	0.553847
C10orf28	0	23	3	44	0.553847
C2CD3	0	23	3	44	0.553847
C5orf42	0	23	3	44	0.553847
CABS1	0	23	3	44	0.553847
CACNA1I	0	23	3	44	0.553847
CACNG5	0	23	3	44	0.553847
CAD	0	23	3	44	0.553847
CADM2	0	23	3	44	0.553847
CAMKV	0	23	3	44	0.553847
CCDC150	0	23	3	44	0.553847
CD163	0	23	3	44	0.553847
CD248	0	23	3	44	0.553847
CDH6	0	23	3	44	0.553847
CDK5RAP2	0	23	3	44	0.553847
CEP164	0	23	3	44	0.553847
CGN	0	23	3	44	0.553847
CHD5	0	23	3	44	0.553847
CHRD	0	23	3	44	0.553847
CLCA4	0	23	3	44	0.553847
CLCN7	0	23	3	44	0.553847
CNGB3	0	23	3	44	0.553847
CNTN1	0	23	3	44	0.553847
COL19A1	0	23	3	44	0.553847
COL9A1	0	23	3	44	0.553847
CREBBP	0	23	3	44	0.553847
CUX2	0	23	3	44	0.553847
CYP26C1	0	23	3	44	0.553847
DCDC1	0	23	3	44	0.553847
DCX	0	23	3	44	0.553847
DDI1	0	23	3	44	0.553847
DDX1	0	23	3	44	0.553847
DGKI	0	23	3	44	0.553847
DKK2	0	23	3	44	0.553847
DVL1	0	23	3	44	0.553847
EFCAB6	0	23	3	44	0.553847
EGFL6	0	23	3	44	0.553847
EML5	0	23	3	44	0.553847
ENC1	0	23	3	44	0.553847
EPAS1	0	23	3	44	0.553847
EPHA7	0	23	3	44	0.553847
ERC1	0	23	3	44	0.553847
FAF1	0	23	3	44	0.553847
FAM13C	0	23	3	44	0.553847
FBXL17	0	23	3	44	0.553847
FRMPD1	0	23	3	44	0.553847
GAB2	0	23	3	44	0.553847
GAN	0	23	3	44	0.553847
GBF1	0	23	3	44	0.553847
GLIPR1	0	23	3	44	0.553847
GLRA3	0	23	3	44	0.553847
GOLGA6B	0	23	3	44	0.553847
GPR156	0	23	3	44	0.553847
GPR37	0	23	3	44	0.553847
GRIP1	0	23	3	44	0.553847
GTF2IRD2P1	0	23	3	44	0.553847
GTPBP10	0	23	3	44	0.553847
HDX	0	23	3	44	0.553847
IMPG2	0	23	3	44	0.553847
IQUB	0	23	3	44	0.553847
ITIH5	0	23	3	44	0.553847
KCNU1	0	23	3	44	0.553847
KIAA1109	0	23	3	44	0.553847
KIAA1324L	0	23	3	44	0.553847
KIAA1462	0	23	3	44	0.553847
KIAA1755	0	23	3	44	0.553847
KRT1	0	23	3	44	0.553847
KRT14	0	23	3	44	0.553847
LAMB4	0	23	3	44	0.553847
LPPR4	0	23	3	44	0.553847
LRCH3	0	23	3	44	0.553847
MAGEB6	0	23	3	44	0.553847
MAP3K5	0	23	3	44	0.553847
MGAT4C	0	23	3	44	0.553847
MLL	0	23	3	44	0.553847
MMRN1	0	23	3	44	0.553847
MN1	0	23	3	44	0.553847
MOCS3	0	23	3	44	0.553847
MPP2	0	23	3	44	0.553847
MUC2	0	23	3	44	0.553847
MYH4	0	23	3	44	0.553847
NCAN	0	23	3	44	0.553847
NLRP10	0	23	3	44	0.553847
NLRP2	0	23	3	44	0.553847
NLRP8	0	23	3	44	0.553847
NRXN2	0	23	3	44	0.553847
OFD1	0	23	3	44	0.553847
OLFM3	0	23	3	44	0.553847
OR10A5	0	23	3	44	0.553847
OR14C36	0	23	3	44	0.553847
OR2G6	0	23	3	44	0.553847
OR2L13	0	23	3	44	0.553847
OR2M4	0	23	3	44	0.553847
OR2T12	0	23	3	44	0.553847
OR2T3	0	23	3	44	0.553847
OR2W5	0	23	3	44	0.553847
OR4D5	0	23	3	44	0.553847
OR4K2	0	23	3	44	0.553847
OR51Q1	0	23	3	44	0.553847
OR51S1	0	23	3	44	0.553847
OR56A4	0	23	3	44	0.553847
OR5AR1	0	23	3	44	0.553847
OR5L2	0	23	3	44	0.553847
OR6T1	0	23	3	44	0.553847
OR6Y1	0	23	3	44	0.553847
OR8U8	0	23	3	44	0.553847
PCDH7	0	23	3	44	0.553847
PCDHB13	0	23	3	44	0.553847
PCDHB2	0	23	3	44	0.553847
PCDHB7	0	23	3	44	0.553847
PCSK5	0	23	3	44	0.553847
PDCD6IP	0	23	3	44	0.553847
PDE1C	0	23	3	44	0.553847
PDE3B	0	23	3	44	0.553847
PDIA4	0	23	3	44	0.553847
PGR	0	23	3	44	0.553847
PHF3	0	23	3	44	0.553847
PLEKHM1	0	23	3	44	0.553847
POLE	0	23	3	44	0.553847
POLR3B	0	23	3	44	0.553847
POP1	0	23	3	44	0.553847
PRKG1	0	23	3	44	0.553847
PSG5	0	23	3	44	0.553847
PWP1	0	23	3	44	0.553847
RABEP2	0	23	3	44	0.553847
RAD51AP2	0	23	3	44	0.553847
REST	0	23	3	44	0.553847
RGS7	0	23	3	44	0.553847
ROBO1	0	23	3	44	0.553847
RTTN	0	23	3	44	0.553847
SCN7A	0	23	3	44	0.553847
SEMA4F	0	23	3	44	0.553847
SEMA5B	0	23	3	44	0.553847
SGOL2	0	23	3	44	0.553847
SHPRH	0	23	3	44	0.553847
SIDT1	0	23	3	44	0.553847
SKIV2L2	0	23	3	44	0.553847
SLC17A6	0	23	3	44	0.553847
SLC26A10	0	23	3	44	0.553847
SLC2A14	0	23	3	44	0.553847
SLC36A1	0	23	3	44	0.553847
SLC39A6	0	23	3	44	0.553847
SLC5A7	0	23	3	44	0.553847
SLCO6A1	0	23	3	44	0.553847
SLIT1	0	23	3	44	0.553847
SMAD4	0	23	3	44	0.553847
SMOC2	0	23	3	44	0.553847
SND1	0	23	3	44	0.553847
SOGA2	0	23	3	44	0.553847
SPATA16	0	23	3	44	0.553847
SUPT6H	0	23	3	44	0.553847
SYNPO2	0	23	3	44	0.553847
SYT9	0	23	3	44	0.553847
TECRL	0	23	3	44	0.553847
THOP1	0	23	3	44	0.553847
TIAM2	0	23	3	44	0.553847
TINAG	0	23	3	44	0.553847
TLL1	0	23	3	44	0.553847
TLR8	0	23	3	44	0.553847
TMPRSS11E	0	23	3	44	0.553847
TNXB	0	23	3	44	0.553847
TRERF1	0	23	3	44	0.553847
TRPM1	0	23	3	44	0.553847
TRPM6	0	23	3	44	0.553847
TSHR	0	23	3	44	0.553847
TUBA3D	0	23	3	44	0.553847
TWISTNB	0	23	3	44	0.553847
UBE2O	0	23	3	44	0.553847
UBQLN3	0	23	3	44	0.553847
USP31	0	23	3	44	0.553847
VPS13B	0	23	3	44	0.553847
WASF3	0	23	3	44	0.553847
WDR67	0	23	3	44	0.553847
WSCD2	0	23	3	44	0.553847
ZBTB41	0	23	3	44	0.553847
ZC3HAV1	0	23	3	44	0.553847
ZFC3H1	0	23	3	44	0.553847
ZFP42	0	23	3	44	0.553847
ZNF236	0	23	3	44	0.553847
ZNF606	0	23	3	44	0.553847
ZNF638	0	23	3	44	0.553847
ZNF773	0	23	3	44	0.553847
ZSCAN4	0	23	3	44	0.553847
ADAMTS12	3	23	10	44	0.555263
STK11	3	23	10	44	0.555263
CSMD1	4	23	4	44	0.563825
FAM135B	4	23	4	44	0.563825
PCDHB6	4	23	4	44	0.563825
ABCA4	2	23	1	44	0.571074
ABL2	2	23	1	44	0.571074
ACSM2A	2	23	1	44	0.571074
ADAM28	2	23	1	44	0.571074
ALX1	2	23	1	44	0.571074
ANKRD33	2	23	1	44	0.571074
ANO7	2	23	1	44	0.571074
ARAP3	2	23	1	44	0.571074
ARHGEF5	2	23	1	44	0.571074
ASZ1	2	23	1	44	0.571074
ATP12A	2	23	1	44	0.571074
ATP2A1	2	23	1	44	0.571074
ATP2B3	2	23	1	44	0.571074
ATP7B	2	23	1	44	0.571074
AXL	2	23	1	44	0.571074
BAZ1A	2	23	1	44	0.571074
BBS9	2	23	1	44	0.571074
BDP1	2	23	1	44	0.571074
BMS1	2	23	1	44	0.571074
BTRC	2	23	1	44	0.571074
C1orf51	2	23	1	44	0.571074
C7orf60	2	23	1	44	0.571074
C8orf80	2	23	1	44	0.571074
CASP1	2	23	1	44	0.571074
CBX2	2	23	1	44	0.571074
CCDC129	2	23	1	44	0.571074
CDHR2	2	23	1	44	0.571074
CFB	2	23	1	44	0.571074
CNTN4	2	23	1	44	0.571074
CNTNAP3B	2	23	1	44	0.571074
CPAMD8	2	23	1	44	0.571074
CPSF7	2	23	1	44	0.571074
CR1L	2	23	1	44	0.571074
CSRNP3	2	23	1	44	0.571074
DBC1	2	23	1	44	0.571074
DOCK4	2	23	1	44	0.571074
DOCK5	2	23	1	44	0.571074
DOCK7	2	23	1	44	0.571074
DOPEY2	2	23	1	44	0.571074
EVC2	2	23	1	44	0.571074
FAM155A	2	23	1	44	0.571074
FAM48B1	2	23	1	44	0.571074
FAM78B	2	23	1	44	0.571074
FBXL7	2	23	1	44	0.571074
FHDC1	2	23	1	44	0.571074
FLT4	2	23	1	44	0.571074
GABRG1	2	23	1	44	0.571074
GATA4	2	23	1	44	0.571074
GLT25D2	2	23	1	44	0.571074
GLYATL1	2	23	1	44	0.571074
GMDS	2	23	1	44	0.571074
GOLGB1	2	23	1	44	0.571074
GPM6B	2	23	1	44	0.571074
GPR162	2	23	1	44	0.571074
GUCY1A3	2	23	1	44	0.571074
HDAC4	2	23	1	44	0.571074
HGF	2	23	1	44	0.571074
HSD17B7P2	2	23	1	44	0.571074
HSPA2	2	23	1	44	0.571074
IFI44	2	23	1	44	0.571074
IGSF9B	2	23	1	44	0.571074
INSRR	2	23	1	44	0.571074
KCNH5	2	23	1	44	0.571074
KIAA1429	2	23	1	44	0.571074
KIAA1704	2	23	1	44	0.571074
KLHL4	2	23	1	44	0.571074
KRT28	2	23	1	44	0.571074
KRT82	2	23	1	44	0.571074
KYNU	2	23	1	44	0.571074
LARP1	2	23	1	44	0.571074
LAX1	2	23	1	44	0.571074
LCT	2	23	1	44	0.571074
LGI2	2	23	1	44	0.571074
LOC401010	2	23	1	44	0.571074
LPPR5	2	23	1	44	0.571074
LRRC37A3	2	23	1	44	0.571074
LRRC8C	2	23	1	44	0.571074
LRRK2	2	23	1	44	0.571074
LUM	2	23	1	44	0.571074
LYST	2	23	1	44	0.571074
MED1	2	23	1	44	0.571074
MED12L	2	23	1	44	0.571074
MEGF10	2	23	1	44	0.571074
MOG	2	23	1	44	0.571074
MRPL50	2	23	1	44	0.571074
MYO1B	2	23	1	44	0.571074
NAV1	2	23	1	44	0.571074
NBN	2	23	1	44	0.571074
NELL1	2	23	1	44	0.571074
NOVA1	2	23	1	44	0.571074
OR10G2	2	23	1	44	0.571074
OR10G9	2	23	1	44	0.571074
OR10K2	2	23	1	44	0.571074
OR10V1	2	23	1	44	0.571074
OR14A16	2	23	1	44	0.571074
OR4K17	2	23	1	44	0.571074
OR5F1	2	23	1	44	0.571074
OR6C4	2	23	1	44	0.571074
OVCH1	2	23	1	44	0.571074
PAPPA	2	23	1	44	0.571074
PARD3	2	23	1	44	0.571074
PCDH1	2	23	1	44	0.571074
PCDH18	2	23	1	44	0.571074
PDCD11	2	23	1	44	0.571074
PDE1B	2	23	1	44	0.571074
PDHA2	2	23	1	44	0.571074
PHF14	2	23	1	44	0.571074
PIK3C3	2	23	1	44	0.571074
PIP5K1P1	2	23	1	44	0.571074
PLCG2	2	23	1	44	0.571074
PLG	2	23	1	44	0.571074
POLR2A	2	23	1	44	0.571074
PPP1R3A	2	23	1	44	0.571074
PRDM14	2	23	1	44	0.571074
PROX1	2	23	1	44	0.571074
PSD3	2	23	1	44	0.571074
RHBDF2	2	23	1	44	0.571074
RNF43	2	23	1	44	0.571074
RPGRIP1L	2	23	1	44	0.571074
RUNX2	2	23	1	44	0.571074
SCAF8	2	23	1	44	0.571074
SCN2A	2	23	1	44	0.571074
SDHA	2	23	1	44	0.571074
SERPINB13	2	23	1	44	0.571074
SERPINI2	2	23	1	44	0.571074
SF1	2	23	1	44	0.571074
SLC44A5	2	23	1	44	0.571074
SRGAP1	2	23	1	44	0.571074
SRPK3	2	23	1	44	0.571074
SRRM4	2	23	1	44	0.571074
STIM2	2	23	1	44	0.571074
SULF1	2	23	1	44	0.571074
SV2C	2	23	1	44	0.571074
TARBP1	2	23	1	44	0.571074
TBX15	2	23	1	44	0.571074
TBX19	2	23	1	44	0.571074
TCRBV5S2	2	23	1	44	0.571074
TDP1	2	23	1	44	0.571074
TEX11	2	23	1	44	0.571074
THSD7A	2	23	1	44	0.571074
TLR10	2	23	1	44	0.571074
TLR3	2	23	1	44	0.571074
TNC	2	23	1	44	0.571074
TNPO3	2	23	1	44	0.571074
TRHDE	2	23	1	44	0.571074
TRIM51	2	23	1	44	0.571074
TRIML2	2	23	1	44	0.571074
TSC2	2	23	1	44	0.571074
TSHZ2	2	23	1	44	0.571074
TSKS	2	23	1	44	0.571074
TTLL7	2	23	1	44	0.571074
UACA	2	23	1	44	0.571074
UGT8	2	23	1	44	0.571074
URB2	2	23	1	44	0.571074
USP9X	2	23	1	44	0.571074
UTP20	2	23	1	44	0.571074
WDR33	2	23	1	44	0.571074
WDR59	2	23	1	44	0.571074
ZC3H12B	2	23	1	44	0.571074
ZCCHC12	2	23	1	44	0.571074
ZNF257	2	23	1	44	0.571074
ZNF41	2	23	1	44	0.571074
ZNF479	2	23	1	44	0.571074
ZNF567	2	23	1	44	0.571074
ZNF585B	2	23	1	44	0.571074
ZNF609	2	23	1	44	0.571074
ZNF831	2	23	1	44	0.571074
ZNF91	2	23	1	44	0.571074
ZSWIM2	2	23	1	44	0.571074
ANK2	5	23	6	44	0.594349
ODZ3	5	23	6	44	0.594349
ZNF536	5	23	6	44	0.594349
ABCA10	1	23	5	44	0.600556
APC	1	23	5	44	0.600556
CDH12	1	23	5	44	0.600556
CRB1	1	23	5	44	0.600556
CYP11B2	1	23	5	44	0.600556
DOCK10	1	23	5	44	0.600556
DSG3	1	23	5	44	0.600556
FCGBP	1	23	5	44	0.600556
FSTL5	1	23	5	44	0.600556
MYH6	1	23	5	44	0.600556
NLGN4X	1	23	5	44	0.600556
OR2T1	1	23	5	44	0.600556
OR2W3	1	23	5	44	0.600556
PCDH17	1	23	5	44	0.600556
PCDHB12	1	23	5	44	0.600556
PREX1	1	23	5	44	0.600556
SIPA1L1	1	23	5	44	0.600556
SMARCA4	1	23	5	44	0.600556
TECTA	1	23	5	44	0.600556
TNR	1	23	5	44	0.600556
ZIC4	1	23	5	44	0.600556
PAPPA2	6	23	8	44	0.614854
BRWD3	2	23	7	44	0.618247
DNAH9	2	23	7	44	0.618247
NTRK3	2	23	7	44	0.618247
OTOGL	2	23	7	44	0.618247
PRUNE2	2	23	7	44	0.618247
TAF1L	2	23	7	44	0.618247
TRPS1	2	23	7	44	0.618247
ABCA13	3	23	3	44	0.628086
ABCB5	3	23	3	44	0.628086
C7	3	23	3	44	0.628086
COL3A1	3	23	3	44	0.628086
CR2	3	23	3	44	0.628086
EPHA3	3	23	3	44	0.628086
FAM75C1	3	23	3	44	0.628086
FRMPD4	3	23	3	44	0.628086
HYDIN	3	23	3	44	0.628086
IL1RAPL1	3	23	3	44	0.628086
ITGA8	3	23	3	44	0.628086
LRRC7	3	23	3	44	0.628086
MLL2	3	23	3	44	0.628086
NRAP	3	23	3	44	0.628086
PDGFRA	3	23	3	44	0.628086
PLXNA4	3	23	3	44	0.628086
SAMD9	3	23	3	44	0.628086
SETBP1	3	23	3	44	0.628086
SIPA1L2	3	23	3	44	0.628086
SRRM2	3	23	3	44	0.628086
UBC	3	23	3	44	0.628086
RYR2	8	23	12	44	0.641593
DST	4	23	5	44	0.655287
RYR1	4	23	5	44	0.655287
RYR3	4	23	5	44	0.655287
A4GALT	1	23	0	44	0.657513
AACS	1	23	0	44	0.657513
AAED1	1	23	0	44	0.657513
ABCA7	1	23	0	44	0.657513
ABCB4	1	23	0	44	0.657513
ABCC9	1	23	0	44	0.657513
ABHD16A	1	23	0	44	0.657513
ABLIM1	1	23	0	44	0.657513
ACACB	1	23	0	44	0.657513
ACE2	1	23	0	44	0.657513
ACER1	1	23	0	44	0.657513
ACRC	1	23	0	44	0.657513
ACTN4	1	23	0	44	0.657513
ACTR5	1	23	0	44	0.657513
ACYP2	1	23	0	44	0.657513
ADAL	1	23	0	44	0.657513
ADAM10	1	23	0	44	0.657513
ADAM21	1	23	0	44	0.657513
ADAM30	1	23	0	44	0.657513
ADAM32	1	23	0	44	0.657513
ADAM33	1	23	0	44	0.657513
ADAM7	1	23	0	44	0.657513
ADAMTS14	1	23	0	44	0.657513
ADAMTS8	1	23	0	44	0.657513
ADAMTSL1	1	23	0	44	0.657513
ADAR	1	23	0	44	0.657513
ADCK3	1	23	0	44	0.657513
ADCY8	1	23	0	44	0.657513
ADD3	1	23	0	44	0.657513
ADH4	1	23	0	44	0.657513
ADH7	1	23	0	44	0.657513
ADSS	1	23	0	44	0.657513
AEBP2	1	23	0	44	0.657513
AFAP1L2	1	23	0	44	0.657513
AGAP2	1	23	0	44	0.657513
AHSG	1	23	0	44	0.657513
AJAP1	1	23	0	44	0.657513
AK2	1	23	0	44	0.657513
AK302879	1	23	0	44	0.657513
AKR1E2	1	23	0	44	0.657513
AKR7A2	1	23	0	44	0.657513
AKR7L	1	23	0	44	0.657513
AKT1	1	23	0	44	0.657513
ALDH1L2	1	23	0	44	0.657513
ALDH9A1	1	23	0	44	0.657513
ALG12	1	23	0	44	0.657513
ALKBH4	1	23	0	44	0.657513
ALLC	1	23	0	44	0.657513
ALPPL2	1	23	0	44	0.657513
AMELY	1	23	0	44	0.657513
AMN1	1	23	0	44	0.657513
AMOT	1	23	0	44	0.657513
ANAPC2	1	23	0	44	0.657513
ANKMY2	1	23	0	44	0.657513
ANKRD2	1	23	0	44	0.657513
ANKRD20A3	1	23	0	44	0.657513
ANKRD20A4	1	23	0	44	0.657513
ANKRD24	1	23	0	44	0.657513
ANKRD34A	1	23	0	44	0.657513
ANKRD7	1	23	0	44	0.657513
AOAH	1	23	0	44	0.657513
AP1G2	1	23	0	44	0.657513
AP1S1	1	23	0	44	0.657513
AP3B2	1	23	0	44	0.657513
AP3D1	1	23	0	44	0.657513
APBA1	1	23	0	44	0.657513
APEX2	1	23	0	44	0.657513
APIP	1	23	0	44	0.657513
APOA5	1	23	0	44	0.657513
APTX	1	23	0	44	0.657513
AQP12B	1	23	0	44	0.657513
ARAP1	1	23	0	44	0.657513
ARG1	1	23	0	44	0.657513
ARHGAP10	1	23	0	44	0.657513
ARHGAP12	1	23	0	44	0.657513
ARHGAP30	1	23	0	44	0.657513
ARHGAP31	1	23	0	44	0.657513
ARID2	1	23	0	44	0.657513
ARID3B	1	23	0	44	0.657513
ARMC4	1	23	0	44	0.657513
ARPC5	1	23	0	44	0.657513
ARSJ	1	23	0	44	0.657513
ASAP1	1	23	0	44	0.657513
ASPA	1	23	0	44	0.657513
ASS1	1	23	0	44	0.657513
ATAD5	1	23	0	44	0.657513
ATF2	1	23	0	44	0.657513
ATF6	1	23	0	44	0.657513
ATF7IP2	1	23	0	44	0.657513
ATN1	1	23	0	44	0.657513
ATP11C	1	23	0	44	0.657513
ATP13A3	1	23	0	44	0.657513
ATP1A2	1	23	0	44	0.657513
ATP1B3	1	23	0	44	0.657513
ATP5A1	1	23	0	44	0.657513
ATP5F1	1	23	0	44	0.657513
ATP5J2-PTCD1	1	23	0	44	0.657513
ATP6V0A4	1	23	0	44	0.657513
ATP8A2	1	23	0	44	0.657513
ATP8B1	1	23	0	44	0.657513
ATPIF1	1	23	0	44	0.657513
B3GAT2	1	23	0	44	0.657513
B3GNT2	1	23	0	44	0.657513
B3GNT5	1	23	0	44	0.657513
B3GNT6	1	23	0	44	0.657513
B4GALNT1	1	23	0	44	0.657513
BAMBI	1	23	0	44	0.657513
BBS2	1	23	0	44	0.657513
BC101079	1	23	0	44	0.657513
BCR	1	23	0	44	0.657513
BCS1L	1	23	0	44	0.657513
BEND2	1	23	0	44	0.657513
BICC1	1	23	0	44	0.657513
BIVM-ERCC5	1	23	0	44	0.657513
BLMH	1	23	0	44	0.657513
BMF	1	23	0	44	0.657513
BNIP2	1	23	0	44	0.657513
BPIFB1	1	23	0	44	0.657513
BPIFB3	1	23	0	44	0.657513
BPIFB4	1	23	0	44	0.657513
BRCC3	1	23	0	44	0.657513
BROX	1	23	0	44	0.657513
BST1	1	23	0	44	0.657513
BTN1A1	1	23	0	44	0.657513
BUB1	1	23	0	44	0.657513
BUB3	1	23	0	44	0.657513
C10orf2	1	23	0	44	0.657513
C10orf68	1	23	0	44	0.657513
C10orf81	1	23	0	44	0.657513
C11orf87	1	23	0	44	0.657513
C11orf9	1	23	0	44	0.657513
C12orf35	1	23	0	44	0.657513
C12orf71	1	23	0	44	0.657513
C13orf35	1	23	0	44	0.657513
C14orf118	1	23	0	44	0.657513
C14orf133	1	23	0	44	0.657513
C14orf149	1	23	0	44	0.657513
C14orf177	1	23	0	44	0.657513
C15orf26	1	23	0	44	0.657513
C15orf27	1	23	0	44	0.657513
C15orf38-AP3S2	1	23	0	44	0.657513
C15orf48	1	23	0	44	0.657513
C16orf70	1	23	0	44	0.657513
C16orf82	1	23	0	44	0.657513
C16orf87	1	23	0	44	0.657513
C17orf102	1	23	0	44	0.657513
C17orf28	1	23	0	44	0.657513
C17orf74	1	23	0	44	0.657513
C17orf76-AS1	1	23	0	44	0.657513
C17orf81	1	23	0	44	0.657513
C19orf75	1	23	0	44	0.657513
C1GALT1	1	23	0	44	0.657513
C1orf131	1	23	0	44	0.657513
C1orf172	1	23	0	44	0.657513
C1orf94	1	23	0	44	0.657513
C20orf132	1	23	0	44	0.657513
C20orf152	1	23	0	44	0.657513
C2CD2L	1	23	0	44	0.657513
C2orf42	1	23	0	44	0.657513
C2orf53	1	23	0	44	0.657513
C2orf77	1	23	0	44	0.657513
C2orf89	1	23	0	44	0.657513
C3orf30	1	23	0	44	0.657513
C3orf35	1	23	0	44	0.657513
C3orf62	1	23	0	44	0.657513
C4orf17	1	23	0	44	0.657513
C4orf22	1	23	0	44	0.657513
C5orf44	1	23	0	44	0.657513
C5orf51	1	23	0	44	0.657513
C6orf170	1	23	0	44	0.657513
C7orf26	1	23	0	44	0.657513
C7orf45	1	23	0	44	0.657513
C8orf34	1	23	0	44	0.657513
C8orf59	1	23	0	44	0.657513
C9orf152	1	23	0	44	0.657513
C9orf43	1	23	0	44	0.657513
CA11	1	23	0	44	0.657513
CA13	1	23	0	44	0.657513
CABP5	1	23	0	44	0.657513
CACNA1H	1	23	0	44	0.657513
CACNB2	1	23	0	44	0.657513
CACNG6	1	23	0	44	0.657513
CADM3	1	23	0	44	0.657513
CALY	1	23	0	44	0.657513
CAMK1D	1	23	0	44	0.657513
CAPN10	1	23	0	44	0.657513
CAPN9	1	23	0	44	0.657513
CAPRIN2	1	23	0	44	0.657513
CASC3	1	23	0	44	0.657513
CASKIN2	1	23	0	44	0.657513
CASP9	1	23	0	44	0.657513
CASQ1	1	23	0	44	0.657513
CASR	1	23	0	44	0.657513
CASS4	1	23	0	44	0.657513
CASZ1	1	23	0	44	0.657513
CATSPERG	1	23	0	44	0.657513
CBFA2T2	1	23	0	44	0.657513
CBLN3	1	23	0	44	0.657513
CBWD6	1	23	0	44	0.657513
CBX4	1	23	0	44	0.657513
CBX7	1	23	0	44	0.657513
CC2D1A	1	23	0	44	0.657513
CCDC135	1	23	0	44	0.657513
CCDC146	1	23	0	44	0.657513
CCDC169-SOHLH2	1	23	0	44	0.657513
CCDC19	1	23	0	44	0.657513
CCDC28B	1	23	0	44	0.657513
CCDC39	1	23	0	44	0.657513
CCDC41	1	23	0	44	0.657513
CCDC63	1	23	0	44	0.657513
CCDC68	1	23	0	44	0.657513
CCDC7	1	23	0	44	0.657513
CCDC90B	1	23	0	44	0.657513
CCNB3	1	23	0	44	0.657513
CCND1	1	23	0	44	0.657513
CCND3	1	23	0	44	0.657513
CCNH	1	23	0	44	0.657513
CCR5	1	23	0	44	0.657513
CCR6	1	23	0	44	0.657513
CCR8	1	23	0	44	0.657513
CCT4	1	23	0	44	0.657513
CD200	1	23	0	44	0.657513
CD209	1	23	0	44	0.657513
CD28	1	23	0	44	0.657513
CD300LB	1	23	0	44	0.657513
CD300LF	1	23	0	44	0.657513
CD33	1	23	0	44	0.657513
CD40LG	1	23	0	44	0.657513
CD48	1	23	0	44	0.657513
CD82	1	23	0	44	0.657513
CDADC1	1	23	0	44	0.657513
CDC14B	1	23	0	44	0.657513
CDC40	1	23	0	44	0.657513
CDK4	1	23	0	44	0.657513
CDS1	1	23	0	44	0.657513
CELA2A	1	23	0	44	0.657513
CENPA	1	23	0	44	0.657513
CENPC1	1	23	0	44	0.657513
CEP152	1	23	0	44	0.657513
CEP170	1	23	0	44	0.657513
CEP192	1	23	0	44	0.657513
CEP290	1	23	0	44	0.657513
CEP57L1	1	23	0	44	0.657513
CEP89	1	23	0	44	0.657513
CFDP1	1	23	0	44	0.657513
CFHR5	1	23	0	44	0.657513
CFL2	1	23	0	44	0.657513
CGNL1	1	23	0	44	0.657513
CHAF1A	1	23	0	44	0.657513
CHD1L	1	23	0	44	0.657513
CHN2	1	23	0	44	0.657513
CHRM3	1	23	0	44	0.657513
CHRNB2	1	23	0	44	0.657513
CHST2	1	23	0	44	0.657513
CHSY1	1	23	0	44	0.657513
CIAO1	1	23	0	44	0.657513
CIC	1	23	0	44	0.657513
CIDEA	1	23	0	44	0.657513
CILP2	1	23	0	44	0.657513
CKAP4	1	23	0	44	0.657513
CLCN5	1	23	0	44	0.657513
CLDND1	1	23	0	44	0.657513
CLEC14A	1	23	0	44	0.657513
CLEC18B	1	23	0	44	0.657513
CLEC1B	1	23	0	44	0.657513
CLEC2B	1	23	0	44	0.657513
CLEC3A	1	23	0	44	0.657513
CLEC4A	1	23	0	44	0.657513
CLMN	1	23	0	44	0.657513
CLN3	1	23	0	44	0.657513
CLNK	1	23	0	44	0.657513
CLRN1	1	23	0	44	0.657513
CLSTN3	1	23	0	44	0.657513
CLTC	1	23	0	44	0.657513
CMA1	1	23	0	44	0.657513
CNDP2	1	23	0	44	0.657513
CNGA1	1	23	0	44	0.657513
CNN2	1	23	0	44	0.657513
CNOT2	1	23	0	44	0.657513
CNST	1	23	0	44	0.657513
CNTLN	1	23	0	44	0.657513
CNTRL	1	23	0	44	0.657513
COASY	1	23	0	44	0.657513
COG1	1	23	0	44	0.657513
COG3	1	23	0	44	0.657513
COG8	1	23	0	44	0.657513
COL18A1	1	23	0	44	0.657513
COL4A4	1	23	0	44	0.657513
COPB1	1	23	0	44	0.657513
COPS4	1	23	0	44	0.657513
CORO1A	1	23	0	44	0.657513
COX5B	1	23	0	44	0.657513
COX6B1	1	23	0	44	0.657513
COX6B2	1	23	0	44	0.657513
CPN1	1	23	0	44	0.657513
CPNE2	1	23	0	44	0.657513
CPXCR1	1	23	0	44	0.657513
CREB3L3	1	23	0	44	0.657513
CREG2	1	23	0	44	0.657513
CRIPAK	1	23	0	44	0.657513
CRISPLD2	1	23	0	44	0.657513
CRTC2	1	23	0	44	0.657513
CRY1	1	23	0	44	0.657513
CRYBA4	1	23	0	44	0.657513
CSF1	1	23	0	44	0.657513
CST9L	1	23	0	44	0.657513
CSTB	1	23	0	44	0.657513
CTDP1	1	23	0	44	0.657513
CTIF	1	23	0	44	0.657513
CTSG	1	23	0	44	0.657513
CTSL3	1	23	0	44	0.657513
CUL1	1	23	0	44	0.657513
CUL3	1	23	0	44	0.657513
CWC15	1	23	0	44	0.657513
CWC27	1	23	0	44	0.657513
CXCL9	1	23	0	44	0.657513
CXorf21	1	23	0	44	0.657513
CXorf57	1	23	0	44	0.657513
CXorf59	1	23	0	44	0.657513
CYB5RL	1	23	0	44	0.657513
CYFIP2	1	23	0	44	0.657513
CYP21A1P	1	23	0	44	0.657513
CYP2D6	1	23	0	44	0.657513
CYP2S1	1	23	0	44	0.657513
CYP4V2	1	23	0	44	0.657513
CYTL1	1	23	0	44	0.657513
DAAM2	1	23	0	44	0.657513
DACH1	1	23	0	44	0.657513
DAGLB	1	23	0	44	0.657513
DAK	1	23	0	44	0.657513
DBNDD2	1	23	0	44	0.657513
DCUN1D2	1	23	0	44	0.657513
DDIT3	1	23	0	44	0.657513
DDR1	1	23	0	44	0.657513
DDX3X	1	23	0	44	0.657513
DDX46	1	23	0	44	0.657513
DFNA5	1	23	0	44	0.657513
DGKA	1	23	0	44	0.657513
DGKB	1	23	0	44	0.657513
DGKK	1	23	0	44	0.657513
DHDDS	1	23	0	44	0.657513
DHFRL1	1	23	0	44	0.657513
DHRS11	1	23	0	44	0.657513
DHX15	1	23	0	44	0.657513
DIP2C	1	23	0	44	0.657513
DISP2	1	23	0	44	0.657513
DKK1	1	23	0	44	0.657513
DLEC1	1	23	0	44	0.657513
DLG2	1	23	0	44	0.657513
DLGAP4	1	23	0	44	0.657513
DLX5	1	23	0	44	0.657513
DMP1	1	23	0	44	0.657513
DNAH6	1	23	0	44	0.657513
DNAI1	1	23	0	44	0.657513
DNAJB12	1	23	0	44	0.657513
DNAJB9	1	23	0	44	0.657513
DNAJC10	1	23	0	44	0.657513
DNAJC11	1	23	0	44	0.657513
DNAJC12	1	23	0	44	0.657513
DNAJC21	1	23	0	44	0.657513
DNAJC28	1	23	0	44	0.657513
DNAJC5B	1	23	0	44	0.657513
DNAJC8	1	23	0	44	0.657513
DNAL1	1	23	0	44	0.657513
DND1	1	23	0	44	0.657513
DNM2	1	23	0	44	0.657513
DNTTIP2	1	23	0	44	0.657513
DPAGT1	1	23	0	44	0.657513
DPF1	1	23	0	44	0.657513
DPP10	1	23	0	44	0.657513
DPP3	1	23	0	44	0.657513
DPPA3	1	23	0	44	0.657513
DPPA5	1	23	0	44	0.657513
DRD2	1	23	0	44	0.657513
DSC1	1	23	0	44	0.657513
DSE	1	23	0	44	0.657513
DTX4	1	23	0	44	0.657513
DUSP21	1	23	0	44	0.657513
DYM	1	23	0	44	0.657513
E2F3	1	23	0	44	0.657513
EBF2	1	23	0	44	0.657513
EBI3	1	23	0	44	0.657513
ECEL1	1	23	0	44	0.657513
ECHS1	1	23	0	44	0.657513
ECM2	1	23	0	44	0.657513
ECT2L	1	23	0	44	0.657513
EDIL3	1	23	0	44	0.657513
EEF1A2	1	23	0	44	0.657513
EEF1D	1	23	0	44	0.657513
EGR1	1	23	0	44	0.657513
EIF1B	1	23	0	44	0.657513
EIF4G1	1	23	0	44	0.657513
ELMO1	1	23	0	44	0.657513
ELOVL6	1	23	0	44	0.657513
ELP2	1	23	0	44	0.657513
EME2	1	23	0	44	0.657513
EMILIN2	1	23	0	44	0.657513
ENPP2	1	23	0	44	0.657513
EOMES	1	23	0	44	0.657513
EPDR1	1	23	0	44	0.657513
EPHA1	1	23	0	44	0.657513
EPHB2	1	23	0	44	0.657513
ERBB3	1	23	0	44	0.657513
ERMP1	1	23	0	44	0.657513
ERRFI1	1	23	0	44	0.657513
ESPN	1	23	0	44	0.657513
ESPNP	1	23	0	44	0.657513
ESYT2	1	23	0	44	0.657513
ESYT3	1	23	0	44	0.657513
EVC	1	23	0	44	0.657513
EVI2A	1	23	0	44	0.657513
EXOC8	1	23	0	44	0.657513
EXOSC4	1	23	0	44	0.657513
EXT1	1	23	0	44	0.657513
EYA2	1	23	0	44	0.657513
F10	1	23	0	44	0.657513
F2	1	23	0	44	0.657513
F3	1	23	0	44	0.657513
FAM104B	1	23	0	44	0.657513
FAM111B	1	23	0	44	0.657513
FAM114A2	1	23	0	44	0.657513
FAM118B	1	23	0	44	0.657513
FAM129C	1	23	0	44	0.657513
FAM149A	1	23	0	44	0.657513
FAM175B	1	23	0	44	0.657513
FAM180A	1	23	0	44	0.657513
FAM181B	1	23	0	44	0.657513
FAM189B	1	23	0	44	0.657513
FAM199X	1	23	0	44	0.657513
FAM206A	1	23	0	44	0.657513
FAM213A	1	23	0	44	0.657513
FAM21B	1	23	0	44	0.657513
FAM46A	1	23	0	44	0.657513
FAM50B	1	23	0	44	0.657513
FAM53C	1	23	0	44	0.657513
FAM55B	1	23	0	44	0.657513
FAM55C	1	23	0	44	0.657513
FAM75D4	1	23	0	44	0.657513
FAM83D	1	23	0	44	0.657513
FAM86DP	1	23	0	44	0.657513
FAM96B	1	23	0	44	0.657513
FAM98A	1	23	0	44	0.657513
FAM98C	1	23	0	44	0.657513
FANCE	1	23	0	44	0.657513
FAP	1	23	0	44	0.657513
FARP2	1	23	0	44	0.657513
FBXO30	1	23	0	44	0.657513
FBXO42	1	23	0	44	0.657513
FCER1A	1	23	0	44	0.657513
FCHO1	1	23	0	44	0.657513
FCN1	1	23	0	44	0.657513
FCRLA	1	23	0	44	0.657513
FEM1A	1	23	0	44	0.657513
FER	1	23	0	44	0.657513
FERMT1	1	23	0	44	0.657513
FEZ1	1	23	0	44	0.657513
FGF10	1	23	0	44	0.657513
FGFBP1	1	23	0	44	0.657513
FGFBP2	1	23	0	44	0.657513
FGFR2	1	23	0	44	0.657513
FKBPL	1	23	0	44	0.657513
FLOT1	1	23	0	44	0.657513
FLT1	1	23	0	44	0.657513
FMNL1	1	23	0	44	0.657513
FMNL2	1	23	0	44	0.657513
FMOD	1	23	0	44	0.657513
FNDC1	1	23	0	44	0.657513
FNDC3A	1	23	0	44	0.657513
FNDC9	1	23	0	44	0.657513
FOLH1B	1	23	0	44	0.657513
FOXA1	1	23	0	44	0.657513
FOXN3	1	23	0	44	0.657513
FOXN4	1	23	0	44	0.657513
FSD1	1	23	0	44	0.657513
FSTL4	1	23	0	44	0.657513
FUBP1	1	23	0	44	0.657513
FUNDC2P2	1	23	0	44	0.657513
FUT3	1	23	0	44	0.657513
G6PD	1	23	0	44	0.657513
GABBR1	1	23	0	44	0.657513
GABPA	1	23	0	44	0.657513
GABPB2	1	23	0	44	0.657513
GABRP	1	23	0	44	0.657513
GABRQ	1	23	0	44	0.657513
GAD1	1	23	0	44	0.657513
GALNT1	1	23	0	44	0.657513
GALNT10	1	23	0	44	0.657513
GARS	1	23	0	44	0.657513
GAS2L2	1	23	0	44	0.657513
GAS2L3	1	23	0	44	0.657513
GATA3	1	23	0	44	0.657513
GATA6	1	23	0	44	0.657513
GATAD2A	1	23	0	44	0.657513
GATAD2B	1	23	0	44	0.657513
GATC	1	23	0	44	0.657513
GBP1	1	23	0	44	0.657513
GBP6	1	23	0	44	0.657513
GCFC2	1	23	0	44	0.657513
GCKR	1	23	0	44	0.657513
GCM2	1	23	0	44	0.657513
GCN1L1	1	23	0	44	0.657513
GCNT2	1	23	0	44	0.657513
GCOM1	1	23	0	44	0.657513
GDAP1L1	1	23	0	44	0.657513
GDF10	1	23	0	44	0.657513
GEMIN2	1	23	0	44	0.657513
GEMIN5	1	23	0	44	0.657513
GEMIN7	1	23	0	44	0.657513
GFRA1	1	23	0	44	0.657513
GGA3	1	23	0	44	0.657513
GGPS1	1	23	0	44	0.657513
GGT1	1	23	0	44	0.657513
GH2	1	23	0	44	0.657513
GIGYF1	1	23	0	44	0.657513
GINS3	1	23	0	44	0.657513
GIPC3	1	23	0	44	0.657513
GJA1	1	23	0	44	0.657513
GJA10	1	23	0	44	0.657513
GJA9	1	23	0	44	0.657513
GLA	1	23	0	44	0.657513
GLB1L3	1	23	0	44	0.657513
GLRX2	1	23	0	44	0.657513
GLUD1	1	23	0	44	0.657513
GMFG	1	23	0	44	0.657513
GML	1	23	0	44	0.657513
GNAS	1	23	0	44	0.657513
GNG12	1	23	0	44	0.657513
GNL3	1	23	0	44	0.657513
GNPTAB	1	23	0	44	0.657513
GOLGA3	1	23	0	44	0.657513
GOLGA6D	1	23	0	44	0.657513
GOT1L1	1	23	0	44	0.657513
GPA33	1	23	0	44	0.657513
GPATCH4	1	23	0	44	0.657513
GPC4	1	23	0	44	0.657513
GPCPD1	1	23	0	44	0.657513
GPD1L	1	23	0	44	0.657513
GPR116	1	23	0	44	0.657513
GPR128	1	23	0	44	0.657513
GPR139	1	23	0	44	0.657513
GPR141	1	23	0	44	0.657513
GPR152	1	23	0	44	0.657513
GPR174	1	23	0	44	0.657513
GPR182	1	23	0	44	0.657513
GPR26	1	23	0	44	0.657513
GPR65	1	23	0	44	0.657513
GPRC5B	1	23	0	44	0.657513
GPSM1	1	23	0	44	0.657513
GRB2	1	23	0	44	0.657513
GRIA1	1	23	0	44	0.657513
GRIA3	1	23	0	44	0.657513
GRID2	1	23	0	44	0.657513
GRIP2	1	23	0	44	0.657513
GRK5	1	23	0	44	0.657513
GSN	1	23	0	44	0.657513
GSPT2	1	23	0	44	0.657513
GTF2H1	1	23	0	44	0.657513
GTF2IRD1	1	23	0	44	0.657513
GVINP1	1	23	0	44	0.657513
GZMH	1	23	0	44	0.657513
HADHB	1	23	0	44	0.657513
HAND1	1	23	0	44	0.657513
HAO1	1	23	0	44	0.657513
HAUS7	1	23	0	44	0.657513
HBG1	1	23	0	44	0.657513
HBP1	1	23	0	44	0.657513
HCAR3	1	23	0	44	0.657513
HEG1	1	23	0	44	0.657513
HEY1	1	23	0	44	0.657513
HHAT	1	23	0	44	0.657513
HHLA2	1	23	0	44	0.657513
HIF1A	1	23	0	44	0.657513
HIF1AN	1	23	0	44	0.657513
HIRA	1	23	0	44	0.657513
HIST1H2AJ	1	23	0	44	0.657513
HIST1H2BB	1	23	0	44	0.657513
HIST1H2BK	1	23	0	44	0.657513
HIST1H2BL	1	23	0	44	0.657513
HIST1H4J	1	23	0	44	0.657513
HK2	1	23	0	44	0.657513
HLA-DQB1	1	23	0	44	0.657513
HLA-E	1	23	0	44	0.657513
HMGXB4	1	23	0	44	0.657513
HMMR	1	23	0	44	0.657513
HMOX1	1	23	0	44	0.657513
HNRNPC	1	23	0	44	0.657513
HNRNPM	1	23	0	44	0.657513
HNRNPUL1	1	23	0	44	0.657513
HOXA2	1	23	0	44	0.657513
HOXA6	1	23	0	44	0.657513
HOXB1	1	23	0	44	0.657513
HOXB3	1	23	0	44	0.657513
HOXB6	1	23	0	44	0.657513
HOXD3	1	23	0	44	0.657513
HRASLS5	1	23	0	44	0.657513
HRSP12	1	23	0	44	0.657513
HS3ST3A1	1	23	0	44	0.657513
HSF2	1	23	0	44	0.657513
HSP90AB1	1	23	0	44	0.657513
HSP90AB4P	1	23	0	44	0.657513
HSP90B3P	1	23	0	44	0.657513
HSPA12B	1	23	0	44	0.657513
HSPA6	1	23	0	44	0.657513
HTATSF1	1	23	0	44	0.657513
HTR1B	1	23	0	44	0.657513
HTR2A	1	23	0	44	0.657513
HTR3A	1	23	0	44	0.657513
HTRA2	1	23	0	44	0.657513
IFIT1B	1	23	0	44	0.657513
IFNA14	1	23	0	44	0.657513
IFNA17	1	23	0	44	0.657513
IFNB1	1	23	0	44	0.657513
IFRD2	1	23	0	44	0.657513
IFT122	1	23	0	44	0.657513
IGSF9	1	23	0	44	0.657513
IKZF4	1	23	0	44	0.657513
IL13RA1	1	23	0	44	0.657513
IL17A	1	23	0	44	0.657513
IL17RE	1	23	0	44	0.657513
IL17REL	1	23	0	44	0.657513
IL1RAPL2	1	23	0	44	0.657513
IL1RL2	1	23	0	44	0.657513
IL23R	1	23	0	44	0.657513
IL24	1	23	0	44	0.657513
IL27	1	23	0	44	0.657513
IL28B	1	23	0	44	0.657513
IL2RG	1	23	0	44	0.657513
IL33	1	23	0	44	0.657513
ILF2	1	23	0	44	0.657513
INHBB	1	23	0	44	0.657513
INTS4	1	23	0	44	0.657513
INTS7	1	23	0	44	0.657513
INTS9	1	23	0	44	0.657513
IPMK	1	23	0	44	0.657513
IQCG	1	23	0	44	0.657513
IRX5	1	23	0	44	0.657513
ISG20L2	1	23	0	44	0.657513
ISLR2	1	23	0	44	0.657513
ISY1-RAB43	1	23	0	44	0.657513
ISYNA1	1	23	0	44	0.657513
ITGA2B	1	23	0	44	0.657513
ITK	1	23	0	44	0.657513
IZUMO2	1	23	0	44	0.657513
JAG1	1	23	0	44	0.657513
JAM3	1	23	0	44	0.657513
JUP	1	23	0	44	0.657513
KAT6A	1	23	0	44	0.657513
KAT6B	1	23	0	44	0.657513
KATNA1	1	23	0	44	0.657513
KBTBD2	1	23	0	44	0.657513
KBTBD5	1	23	0	44	0.657513
KCNA1	1	23	0	44	0.657513
KCNA2	1	23	0	44	0.657513
KCNA4	1	23	0	44	0.657513
KCNF1	1	23	0	44	0.657513
KCNH4	1	23	0	44	0.657513
KCNK18	1	23	0	44	0.657513
KCNK9	1	23	0	44	0.657513
KCNMB1	1	23	0	44	0.657513
KCNQ3	1	23	0	44	0.657513
KCNS2	1	23	0	44	0.657513
KCNS3	1	23	0	44	0.657513
KCTD4	1	23	0	44	0.657513
KDM1A	1	23	0	44	0.657513
KHDRBS1	1	23	0	44	0.657513
KHNYN	1	23	0	44	0.657513
KIAA0226	1	23	0	44	0.657513
KIAA0319	1	23	0	44	0.657513
KIAA0391	1	23	0	44	0.657513
KIAA0754	1	23	0	44	0.657513
KIAA0895	1	23	0	44	0.657513
KIAA0895L	1	23	0	44	0.657513
KIAA1024	1	23	0	44	0.657513
KIAA1191	1	23	0	44	0.657513
KIAA1522	1	23	0	44	0.657513
KIAA1524	1	23	0	44	0.657513
KIAA1841	1	23	0	44	0.657513
KIF1B	1	23	0	44	0.657513
KIF21A	1	23	0	44	0.657513
KIF25	1	23	0	44	0.657513
KIF2A	1	23	0	44	0.657513
KIF2C	1	23	0	44	0.657513
KIFAP3	1	23	0	44	0.657513
KIFC1	1	23	0	44	0.657513
KIN	1	23	0	44	0.657513
KIT	1	23	0	44	0.657513
KLB	1	23	0	44	0.657513
KLF12	1	23	0	44	0.657513
KLF3	1	23	0	44	0.657513
KLF4	1	23	0	44	0.657513
KLHL15	1	23	0	44	0.657513
KLHL20	1	23	0	44	0.657513
KLHL6	1	23	0	44	0.657513
KLK12	1	23	0	44	0.657513
KLK13	1	23	0	44	0.657513
KMO	1	23	0	44	0.657513
KPNA5	1	23	0	44	0.657513
KRT25	1	23	0	44	0.657513
KRT26	1	23	0	44	0.657513
KRT37	1	23	0	44	0.657513
KRT4	1	23	0	44	0.657513
KRT6A	1	23	0	44	0.657513
KRT80	1	23	0	44	0.657513
KRT84	1	23	0	44	0.657513
KRTAP10-10	1	23	0	44	0.657513
KRTAP10-2	1	23	0	44	0.657513
KRTAP10-9	1	23	0	44	0.657513
KRTAP19-2	1	23	0	44	0.657513
KRTAP26-1	1	23	0	44	0.657513
KRTAP3-1	1	23	0	44	0.657513
KRTAP3-3	1	23	0	44	0.657513
KRTAP4-2	1	23	0	44	0.657513
KRTAP4-3	1	23	0	44	0.657513
KRTAP4-6	1	23	0	44	0.657513
KRTAP4-9	1	23	0	44	0.657513
KSR2	1	23	0	44	0.657513
L3MBTL3	1	23	0	44	0.657513
L3MBTL4	1	23	0	44	0.657513
LAIR1	1	23	0	44	0.657513
LAMP3	1	23	0	44	0.657513
LARP4	1	23	0	44	0.657513
LAT	1	23	0	44	0.657513
LAYN	1	23	0	44	0.657513
LCAT	1	23	0	44	0.657513
LCE3C	1	23	0	44	0.657513
LCE5A	1	23	0	44	0.657513
LDHA	1	23	0	44	0.657513
LEF1	1	23	0	44	0.657513
LEO1	1	23	0	44	0.657513
LETM1	1	23	0	44	0.657513
LFNG	1	23	0	44	0.657513
LHCGR	1	23	0	44	0.657513
LIM2	1	23	0	44	0.657513
LINGO2	1	23	0	44	0.657513
LIPI	1	23	0	44	0.657513
LMAN1L	1	23	0	44	0.657513
LOC100132247	1	23	0	44	0.657513
LOC100507462	1	23	0	44	0.657513
LOC494150	1	23	0	44	0.657513
LOC644936	1	23	0	44	0.657513
LOC645752	1	23	0	44	0.657513
LOXL3	1	23	0	44	0.657513
LPP	1	23	0	44	0.657513
LRCH4	1	23	0	44	0.657513
LRIT1	1	23	0	44	0.657513
LRRC18	1	23	0	44	0.657513
LRRC25	1	23	0	44	0.657513
LRRC32	1	23	0	44	0.657513
LRRC40	1	23	0	44	0.657513
LRRC58	1	23	0	44	0.657513
LRRC8D	1	23	0	44	0.657513
LRRK1	1	23	0	44	0.657513
LTBP3	1	23	0	44	0.657513
LTBP4	1	23	0	44	0.657513
LUZP4	1	23	0	44	0.657513
LY6G5B	1	23	0	44	0.657513
LY6K	1	23	0	44	0.657513
LY86	1	23	0	44	0.657513
LY9	1	23	0	44	0.657513
LY96	1	23	0	44	0.657513
LYZL2	1	23	0	44	0.657513
M6PR	1	23	0	44	0.657513
MACC1	1	23	0	44	0.657513
MAMDC4	1	23	0	44	0.657513
MAML1	1	23	0	44	0.657513
MAML2	1	23	0	44	0.657513
MAP3K15	1	23	0	44	0.657513
MAP7	1	23	0	44	0.657513
MAPK6	1	23	0	44	0.657513
MAPK8IP1	1	23	0	44	0.657513
MAPK9	1	23	0	44	0.657513
MAPT	1	23	0	44	0.657513
2018-03-04	1	23	0	44	0.657513
MARK2	1	23	0	44	0.657513
MAT1A	1	23	0	44	0.657513
MBD3	1	23	0	44	0.657513
MC3R	1	23	0	44	0.657513
MCC	1	23	0	44	0.657513
MCCC1	1	23	0	44	0.657513
MCF2L	1	23	0	44	0.657513
MCM3AP	1	23	0	44	0.657513
MCMBP	1	23	0	44	0.657513
MCOLN2	1	23	0	44	0.657513
MCTP1	1	23	0	44	0.657513
MDGA1	1	23	0	44	0.657513
MDM1	1	23	0	44	0.657513
MED30	1	23	0	44	0.657513
MED6	1	23	0	44	0.657513
MEF2C	1	23	0	44	0.657513
MEGF11	1	23	0	44	0.657513
MEIS3P1	1	23	0	44	0.657513
MEOX2	1	23	0	44	0.657513
MET	1	23	0	44	0.657513
METTL16	1	23	0	44	0.657513
METTL18	1	23	0	44	0.657513
METTL23	1	23	0	44	0.657513
MFAP4	1	23	0	44	0.657513
MFN2	1	23	0	44	0.657513
MFSD2A	1	23	0	44	0.657513
MFSD5	1	23	0	44	0.657513
MFSD8	1	23	0	44	0.657513
MICAL3	1	23	0	44	0.657513
MIER3	1	23	0	44	0.657513
MIOX	1	23	0	44	0.657513
MIS18BP1	1	23	0	44	0.657513
MITD1	1	23	0	44	0.657513
MKI67IP	1	23	0	44	0.657513
MLANA	1	23	0	44	0.657513
MLKL	1	23	0	44	0.657513
MMP1	1	23	0	44	0.657513
MMP2	1	23	0	44	0.657513
MMP9	1	23	0	44	0.657513
MOGAT3	1	23	0	44	0.657513
MORC4	1	23	0	44	0.657513
MPHOSPH10	1	23	0	44	0.657513
MPZL1	1	23	0	44	0.657513
MRAP2	1	23	0	44	0.657513
MRGPRX2	1	23	0	44	0.657513
MRI1	1	23	0	44	0.657513
MRPL1	1	23	0	44	0.657513
MRPL14	1	23	0	44	0.657513
MRPL16	1	23	0	44	0.657513
MRPL18	1	23	0	44	0.657513
MRPL2	1	23	0	44	0.657513
MRPL24	1	23	0	44	0.657513
MRPL35	1	23	0	44	0.657513
MRPL39	1	23	0	44	0.657513
MRPL51	1	23	0	44	0.657513
MRPS30	1	23	0	44	0.657513
MRPS6	1	23	0	44	0.657513
MRRF	1	23	0	44	0.657513
MS4A6E	1	23	0	44	0.657513
MSANTD3-TMEFF1	1	23	0	44	0.657513
MSANTD4	1	23	0	44	0.657513
MSC	1	23	0	44	0.657513
MSH6	1	23	0	44	0.657513
MSL2	1	23	0	44	0.657513
MSLN	1	23	0	44	0.657513
MSMB	1	23	0	44	0.657513
MST1R	1	23	0	44	0.657513
MT4	1	23	0	44	0.657513
MTCP1NB	1	23	0	44	0.657513
MTHFD1L	1	23	0	44	0.657513
MTM1	1	23	0	44	0.657513
MTMR10	1	23	0	44	0.657513
MTMR7	1	23	0	44	0.657513
MTPAP	1	23	0	44	0.657513
MTX1	1	23	0	44	0.657513
MUC21	1	23	0	44	0.657513
MUT	1	23	0	44	0.657513
MUTYH	1	23	0	44	0.657513
MYBPC2	1	23	0	44	0.657513
MYH10	1	23	0	44	0.657513
MYH15	1	23	0	44	0.657513
MYL10	1	23	0	44	0.657513
MYO5C	1	23	0	44	0.657513
MYO9B	1	23	0	44	0.657513
NAA15	1	23	0	44	0.657513
NAAA	1	23	0	44	0.657513
NAGPA	1	23	0	44	0.657513
NAIF1	1	23	0	44	0.657513
NAMPT	1	23	0	44	0.657513
NAP1L4	1	23	0	44	0.657513
NBEAL1	1	23	0	44	0.657513
NBL1	1	23	0	44	0.657513
NBPF3	1	23	0	44	0.657513
NCAPD2	1	23	0	44	0.657513
NCF2	1	23	0	44	0.657513
NCLN	1	23	0	44	0.657513
NCOA7	1	23	0	44	0.657513
NCOR1P1	1	23	0	44	0.657513
NDUFAF3	1	23	0	44	0.657513
NDUFS2	1	23	0	44	0.657513
NELL2	1	23	0	44	0.657513
NFKBIB	1	23	0	44	0.657513
NFU1	1	23	0	44	0.657513
NGEF	1	23	0	44	0.657513
NGLY1	1	23	0	44	0.657513
NHLRC3	1	23	0	44	0.657513
NIP7	1	23	0	44	0.657513
NISCH	1	23	0	44	0.657513
NME8	1	23	0	44	0.657513
NMS	1	23	0	44	0.657513
NOC3L	1	23	0	44	0.657513
NODAL	1	23	0	44	0.657513
NOL9	1	23	0	44	0.657513
NOS2	1	23	0	44	0.657513
NOS3	1	23	0	44	0.657513
NOX1	1	23	0	44	0.657513
NPBWR1	1	23	0	44	0.657513
NPEPPS	1	23	0	44	0.657513
NPIPL1	1	23	0	44	0.657513
NPR1	1	23	0	44	0.657513
NPY5R	1	23	0	44	0.657513
NR1D1	1	23	0	44	0.657513
NR1D2	1	23	0	44	0.657513
NR2E3	1	23	0	44	0.657513
NR3C1	1	23	0	44	0.657513
NRAS	1	23	0	44	0.657513
NRSN1	1	23	0	44	0.657513
NRTN	1	23	0	44	0.657513
NSMCE1	1	23	0	44	0.657513
NT5C1A	1	23	0	44	0.657513
NTRK1	1	23	0	44	0.657513
NUBPL	1	23	0	44	0.657513
NUCB1	1	23	0	44	0.657513
NUDT21	1	23	0	44	0.657513
NUDT22	1	23	0	44	0.657513
NUP85	1	23	0	44	0.657513
NWD1	1	23	0	44	0.657513
NXPH2	1	23	0	44	0.657513
OBFC1	1	23	0	44	0.657513
OLAH	1	23	0	44	0.657513
OLFM2	1	23	0	44	0.657513
OLFML1	1	23	0	44	0.657513
OLR1	1	23	0	44	0.657513
OPCML	1	23	0	44	0.657513
OPHN1	1	23	0	44	0.657513
OPRM1	1	23	0	44	0.657513
OR10G3	1	23	0	44	0.657513
OR13C3	1	23	0	44	0.657513
OR14J1	1	23	0	44	0.657513
OR1A1	1	23	0	44	0.657513
OR1B1	1	23	0	44	0.657513
OR1K1	1	23	0	44	0.657513
OR1N2	1	23	0	44	0.657513
OR2A1	1	23	0	44	0.657513
OR2A14	1	23	0	44	0.657513
OR2B3	1	23	0	44	0.657513
OR2B6	1	23	0	44	0.657513
OR2M2	1	23	0	44	0.657513
OR2T35	1	23	0	44	0.657513
OR4D10	1	23	0	44	0.657513
OR51A7	1	23	0	44	0.657513
OR51B6	1	23	0	44	0.657513
OR51F2	1	23	0	44	0.657513
OR51G1	1	23	0	44	0.657513
OR51I1	1	23	0	44	0.657513
OR52M1	1	23	0	44	0.657513
OR56A1	1	23	0	44	0.657513
OR56B1	1	23	0	44	0.657513
OR5A1	1	23	0	44	0.657513
OR5AP2	1	23	0	44	0.657513
OR5B17	1	23	0	44	0.657513
OR5B21	1	23	0	44	0.657513
OR5H14	1	23	0	44	0.657513
OR5M1	1	23	0	44	0.657513
OR5M8	1	23	0	44	0.657513
OR5M9	1	23	0	44	0.657513
OR5P3	1	23	0	44	0.657513
OR5V1	1	23	0	44	0.657513
OR6K3	1	23	0	44	0.657513
OR6W1P	1	23	0	44	0.657513
OR7A10	1	23	0	44	0.657513
OR7C1	1	23	0	44	0.657513
OR7C2	1	23	0	44	0.657513
OR7E24	1	23	0	44	0.657513
OR8A1	1	23	0	44	0.657513
OR8B3	1	23	0	44	0.657513
OR8K1	1	23	0	44	0.657513
OR9A2	1	23	0	44	0.657513
OS9	1	23	0	44	0.657513
OSBP	1	23	0	44	0.657513
OSBPL2	1	23	0	44	0.657513
OSTF1	1	23	0	44	0.657513
OTOF	1	23	0	44	0.657513
OTOL1	1	23	0	44	0.657513
OTOP2	1	23	0	44	0.657513
P2RX2	1	23	0	44	0.657513
P2RY10	1	23	0	44	0.657513
P4HA1	1	23	0	44	0.657513
PABPC1	1	23	0	44	0.657513
PAGE2B	1	23	0	44	0.657513
PALLD	1	23	0	44	0.657513
PAM	1	23	0	44	0.657513
PANX3	1	23	0	44	0.657513
PAPOLA	1	23	0	44	0.657513
PAPSS2	1	23	0	44	0.657513
PARG	1	23	0	44	0.657513
PARP2	1	23	0	44	0.657513
PARP6	1	23	0	44	0.657513
PARVG	1	23	0	44	0.657513
PAX4	1	23	0	44	0.657513
PAX6	1	23	0	44	0.657513
PBLD	1	23	0	44	0.657513
PBX2	1	23	0	44	0.657513
PCBP2	1	23	0	44	0.657513
PCDHB17	1	23	0	44	0.657513
PDC	1	23	0	44	0.657513
PDCD2	1	23	0	44	0.657513
PDE10A	1	23	0	44	0.657513
PDE9A	1	23	0	44	0.657513
PDGFRL	1	23	0	44	0.657513
PDIA5	1	23	0	44	0.657513
PDK3	1	23	0	44	0.657513
PDS5B	1	23	0	44	0.657513
PDSS2	1	23	0	44	0.657513
PDZD2	1	23	0	44	0.657513
PEAR1	1	23	0	44	0.657513
PELI3	1	23	0	44	0.657513
PEX1	1	23	0	44	0.657513
PFKP	1	23	0	44	0.657513
PGAM5	1	23	0	44	0.657513
PGBD4	1	23	0	44	0.657513
PGBD5	1	23	0	44	0.657513
PGLYRP4	1	23	0	44	0.657513
PGP	1	23	0	44	0.657513
PHC2	1	23	0	44	0.657513
PHF15	1	23	0	44	0.657513
PHF20	1	23	0	44	0.657513
PHGDH	1	23	0	44	0.657513
PHKG2	1	23	0	44	0.657513
PHLDA3	1	23	0	44	0.657513
PHRF1	1	23	0	44	0.657513
PHTF1	1	23	0	44	0.657513
PIGB	1	23	0	44	0.657513
PIGN	1	23	0	44	0.657513
PIGW	1	23	0	44	0.657513
PILRA	1	23	0	44	0.657513
PILRB	1	23	0	44	0.657513
PIM1	1	23	0	44	0.657513
PIP	1	23	0	44	0.657513
PIP4K2A	1	23	0	44	0.657513
PIWIL1	1	23	0	44	0.657513
PKN3	1	23	0	44	0.657513
PKNOX2	1	23	0	44	0.657513
PLA2G12B	1	23	0	44	0.657513
PLA2G4C	1	23	0	44	0.657513
PLA2G4D	1	23	0	44	0.657513
PLA2G4E	1	23	0	44	0.657513
PLBD1	1	23	0	44	0.657513
PLCB4	1	23	0	44	0.657513
PLCXD2	1	23	0	44	0.657513
PLEKHA6	1	23	0	44	0.657513
PLEKHH1	1	23	0	44	0.657513
PLEKHH2	1	23	0	44	0.657513
PLEKHM1P	1	23	0	44	0.657513
PLEKHO1	1	23	0	44	0.657513
PLK4	1	23	0	44	0.657513
PLOD1	1	23	0	44	0.657513
PLOD2	1	23	0	44	0.657513
PLOD3	1	23	0	44	0.657513
PLP2	1	23	0	44	0.657513
PLSCR3	1	23	0	44	0.657513
PNPLA1	1	23	0	44	0.657513
POLR2H	1	23	0	44	0.657513
POSTN	1	23	0	44	0.657513
[truncated: 5,761 more rows]
